# Supplementary material for: Two-omics data revealed commonalities and differences between Rpv12- and Rpv3-mediated resistance in grapevine
Source: Sci Rep. 2020 Jul 22;10:12193. doi: 10.1038/s41598-020-69051-6 (PMC7376207; doi:10.1038/s41598-020-69051-6)
Supplement: Supplementary file 2 — Supplementary Table S1. [file 41598_2020_69051_MOESM2_ESM.xlsx]

## Sheet: primary metabolites
Table S1 Metabolite concentrations in leaves undergoing Rpv12–mediated defence (inoculated) and controls. Values represent the average of three biological replicates ± error standard. Primary metabolites are expressed as mg kg-1 of FW.
		12 hpi							24 hpi			24 hpi				48 hpi			48 hpi				96 hpi			96 hpi
Class	Compound	Controls			Inoculated leaves				Controls			Inoculated leaves				Controls			Inoculated leaves				Controls			Inoculated leaves
Acids
	malonic acid	3.46084	±	0.118018	4.33364	±	0.231654		5.45156	±	0.212518	4.98716	±	0.0662604		4.52295	±	0.177406	4.98764	±	0.901713		5.46613	±	1.05475	5.50255	±	0.332098
	benzoic acid	1.70837	±	0.279086	3.33206	±	0.300246		2.76204	±	0.4867	1.01001	±	0.251725		1.45702	±	0.467662	2.19842	±	0.1458		1.81978	±	0.48075	2.53545	±	0.719168
	maleic acid	10.4346	±	1.31085	11.9019	±	0.770655		11.2846	±	1.11066	13.6638	±	0.540214		10.3898	±	1.49722	16.2441	±	3.79503		10.9157	±	1.36929	13.5715	±	2.81645
	succinic acid	8.37203	±	2.85164	13.1006	±	1.15398		13.8487	±	1.13512	13.7027	±	1.61428		13.2889	±	0.610349	13.5027	±	4.67461		11.8075	±	0.56575	15.8595	±	2.37072
	glyceric acid	615.344	±	126.663	892.702	±	49.6202		706.903	±	66.0999	671.659	±	91.9005		492.773	±	62.0792	614.516	±	123.439		320.407	±	36.7789	486.195	±	39.6451
	fumaric acid	2.20166	±	0.360307	2.07741	±	0.0849541		2.26612	±	0.113485	2.27762	±	0.0519726		2.15766	±	0.0779607	2.5927	±	0.0740995		2.40341	±	0.309707	2.76028	±	0.0625281
	glutaric acid	1.27945	±	0.0936983	1.47052	±	0.0610438		1.45617	±	0.00599938	1.51777	±	0.0848064		1.39437	±	0.052671	1.5083	±	0.01861		1.5057	±	0.139747	1.71083	±	0.0335729
	citramalic acid	1.25107	±	0.174676	1.29456	±	0.158062		1.46763	±	0.255868	1.42788	±	0.17837		1.33117	±	0.116984	2.00596	±	0.0431252		0.987961	±	0.20113	1.81926	±	0.246554
	malic acid	1408.26	±	230.09	1743.28	±	68.3654		1828.62	±	138.859	1785.08	±	130.553		1380.85	±	83.9929	1765.68	±	381.167		1238.25	±	37.8767	1762.73	±	164.347
	pyroglutamic acid	55.446	±	3.68247	78.0312	±	2.53941		51.2225	±	2.35456	58.9823	±	0.70419		47.5254	±	2.13756	74.7045	±	4.06931		58.8284	±	2.3933	88.9181	±	5.98798
	threonic acid	25.2484	±	11.1528	34.008	±	3.75576		29.0174	±	6.11527	26.8837	±	5.70124		17.6072	±	2.13461	14.783	±	4.84056		13.1283	±	1.53492	16.6621	±	3.44862
	tartaric acid	8391.93	±	1430.07	8876.64	±	526.568		9309.96	±	362.995	8488.1	±	498.571		8154.11	±	431.643	10911.9	±	1234.67		9511.88	±	495.736	10533.9	±	533.399
	shikimic acid	51.5827	±	10.9095	69.2911	±	20.1049		63.8476	±	10.0301	53.9861	±	14.1777		46.9676	±	8.91493	54.321	±	3.70012		36.5895	±	9.20996	40.3187	±	7.12048
	citric acid	66.1714	±	4.08861	75.1398	±	5.55888		90.5549	±	1.79996	91.6906	±	2.08981		91.7699	±	6.72675	123.886	±	16.1474		126.811	±	1.04258	186.254	±	20.3672
	5-ketogluconic acid	161.999	±	55.7315	278.957	±	40.3816		252.99	±	17.5762	252.715	±	41.3015		210.123	±	22.6643	216.977	±	76.0972		197.95	±	24.8665	258.258	±	40.9642
	ascorbic acid	121.628	±	34.5431	181.751	±	12.5887		176.811	±	7.59847	173.131	±	14.8969		146.928	±	3.10911	170.686	±	57.5146		130.318	±	5.62738	171.2	±	13.9713
	abscisic acid	111.774	±	6.25085	144.573	±	8.70748		34.0195	±	17.1129	116.717	±	25.91		31.2415	±	16.0061	18.5402	±	18.4045		0.178571	±	0.153927	22.4758	±	22.3941
Amino acids
	valine	4.4955	±	0.28939	3.51998	±	0.611283		8.11213	±	1.32568	9.11405	±	1.76471		22.3334	±	4.45841	34.8971	±	3.30059		57.6939	±	5.10811	104.95	±	8.88936
	alanine	18.5375	±	4.68087	37.4568	±	6.6296		41.7182	±	7.20445	37.8684	±	4.62089		54.2403	±	5.02404	56.3252	±	22.9751		105.154	±	9.09696	134.509	±	7.49327
	leucine	1.90962	±	0.350176	2.66348	±	0.0431485		3.29694	±	0.676403	4.84401	±	0.707392		7.5431	±	1.03467	10.8824	±	0.36454		16.8585	±	1.16397	35.4689	±	4.47684
	isoleucine	6.45166	±	0.736888	6.91159	±	0.0932925		9.14931	±	1.17634	10.1424	±	1.13677		15.4093	±	1.97048	22.9084	±	0.245912		33.7286	±	2.934	65.245	±	5.85688
	serine	11.6325	±	1.32329	18.952	±	0.864337		18.8991	±	0.147191	19.5589	±	2.33013		25.5505	±	3.25603	31.069	±	9.15147		53.2721	±	1.96385	80.7242	±	8.4107
	threonine	9.916	±	1.23209	16.285	±	0.529024		16.3029	±	0.341185	15.4814	±	1.47753		18.4447	±	1.05517	22.1295	±	6.37194		39.3528	±	2.35467	59.8195	±	7.85595
	proline	6.68006	±	1.16533	9.95497	±	0.960205		13.7882	±	0.677363	14.6147	±	0.40736		18.947	±	1.64588	18.1863	±	5.38777		36.8537	±	1.32272	52.9908	±	4.53887
	glycine	0.883664	±	0.0700387	1.05128	±	0.0582025		1.39321	±	0.465498	1.31865	±	0.0498839		1.06962	±	0.107186	1.06594	±	0.20302		1.76768	±	0.466627	1.42605	±	0.0148052
	aspartic acid	58.8907	±	1.66996	106.256	±	6.81503		88.49	±	7.02558	74.3693	±	5.88775		70.6579	±	0.957786	98.9854	±	11.7893		119.494	±	7.78129	139.581	±	16.1122
	β-alanine	0.315905	±	0.0401169	0.463863	±	0.0248033		0.749392	±	0.0457974	0.740312	±	0.075367		0.967014	±	0.148366	1.05716	±	0.0846327		1.47617	±	0.0295243	1.95693	±	0.122057
	ɣ-aminobutyric acid	11.8399	±	0.977196	15.254	±	0.446581		19.7315	±	0.614625	17.6329	±	1.59483		26.0249	±	2.18125	25.5464	±	6.65811		26.894	±	1.85969	32.2154	±	0.555453
	phenylalanine	44.5977	±	2.59116	52.3927	±	1.01718		65.1665	±	1.70751	72.7733	±	3.02798		83.0129	±	4.34269	110.163	±	11.2204		152.434	±	4.1672	230.893	±	20.7191
	lysine	7.22622	±	0.257144	9.3962	±	0.243184		10.703	±	0.138843	10.2495	±	0.59662		11.7425	±	0.602194	11.4916	±	0.865018		16.58	±	0.554101	16.0194	±	0.888239
Amines/Others
	uracil	0.691243	±	0.0599557	0.664784	±	0.0378188		0.819569	±	0.0481959	0.736139	±	0.0222981		0.806123	±	0.0559129	0.876026	±	0.0426047		0.828308	±	0.0355886	0.963239	±	0.0330014
	pyridoxal	6.29186	±	1.93471	8.8052	±	0.459174		9.30976	±	0.662927	8.87287	±	0.122244		7.43917	±	0.761697	8.84978	±	2.60163		8.68353	±	0.790856	10.4055	±	0.804708
	adenosine	18.681	±	1.69626	21.7137	±	0.520918		20.8027	±	0.0570529	21.4814	±	0.690779		19.3387	±	1.36642	22.2192	±	0.380869		21.5646	±	0.701495	23.793	±	0.58815
Sugars
	threitol	0.987523	±	0.103751	1.23794	±	0.039268		1.18042	±	0.199383	1.26409	±	0.0606956		1.13487	±	0.0865205	1.38915	±	0.0889279		1.05207	±	0.0365326	0.940134	±	0.470463
	meso-erythriol	1.79862	±	0.45029	1.50175	±	0.124369		1.36675	±	0.268094	1.49334	±	0.128438		1.28844	±	0.0637162	2.1038	±	0.211996		1.26966	±	0.0479668	1.71263	±	0.190809
	xylose	7.63642	±	0.887613	8.26983	±	0.649365		8.96323	±	0.823005	8.50447	±	0.615183		10.3046	±	0.290398	11.0873	±	0.482356		13.2187	±	0.93178	14.0656	±	0.728102
	ribose	4.15347	±	0.258917	4.23925	±	0.384014		4.33714	±	0.468594	3.61558	±	0.098851		4.54162	±	0.119449	4.62854	±	1.0927		4.83084	±	0.0487563	6.90046	±	0.18187
	α-rhamnose	5.27961	±	0.570728	6.73299	±	0.060875		6.59469	±	0.328112	6.63613	±	0.0652101		6.50459	±	0.294163	7.131	±	1.05123		7.07623	±	0.354845	8.98078	±	0.163686
	arabitol	0.650739	±	0.106366	0.62654	±	0.0589573		0.726391	±	0.0746997	0.81444	±	0.0924396		1.02567	±	0.161181	0.892891	±	0.117097		1.6035	±	0.13335	1.29294	±	0.067883
	adonitol	5.91282	±	0.556521	6.97451	±	0.262065		6.69759	±	0.576339	6.99257	±	0.286375		6.3557	±	0.48303	7.53948	±	0.641767		6.50405	±	0.508564	8.44381	±	0.194965
	fucose	10.7324	±	2.79521	9.05399	±	0.205768		9.26972	±	0.819607	9.62284	±	0.338374		9.20752	±	0.636487	13.7728	±	1.59122		9.01951	±	0.40463	12.877	±	0.309922
	fructose	289.451	±	110.549	405.362	±	5.74625		398.711	±	40.6102	405.322	±	11.0048		342.667	±	28.2315	425.019	±	116.76		337.797	±	34.1837	469.591	±	32.0383
	glucose	904.094	±	359.954	504.495	±	26.2593		502.028	±	82.2376	495.693	±	38.2488		424.36	±	22.7193	977.183	±	403.782		367.617	±	20.7407	516.602	±	33.6006
	sorbitol	1.92687	±	0.0903495	2.29615	±	0.0387547		2.0186	±	0.167443	2.05039	±	0.12719		1.93447	±	0.100097	2.51295	±	0.166054		2.47793	±	0.716231	2.54719	±	0.181854
	myo-inositol	2346.25	±	492.114	2205.95	±	54.2402		2138.93	±	262.663	2167.14	±	168.634		1872.52	±	82.951	3001.78	±	384.577		1631.44	±	130.741	2548.35	±	67.7221
	sucrose	1519.59	±	351.054	2087.95	±	16.3969		1916.01	±	202.611	1845.28	±	147.489		1491.43	±	40.8255	1731.52	±	651.124		1027.88	±	106.681	1657.33	±	20.0396
	lactose	79.8038	±	12.5148	74.604	±	2.50208		76.7759	±	1.84341	76.5516	±	3.41202		74.2011	±	2.61404	98.5842	±	13.1028		72.9998	±	2.22034	89.8892	±	5.24538

## Sheet: lipids
Table S1 Metabolite concentrations in leaves undergoing Rpv12–mediated defence (inoculated) and controls. Values represent the average of three biological replicates ± error standard. Lipids are expressed as mg kg-1 of FW.
		12 hpi							24 hpi			24 hpi				48 hpi			48 hpi				96 hpi			96 hpi
Class	Compound	Controls			Inoculated leaves				Controls			Inoculated leaves				Controls			Inoculated leaves				Controls			Inoculated leaves
Carnitines
	palmitoyl-L-carnitine hydrochloride	0.0115597	±	0.00120943	0.011165	±	0.000970755		0.00724965	±	0.000146408	0.0106386	±	0.00197735		0.00770091	±	4.83564e-05	0.00912079	±	0.000617078		0.00849372	±	0.00155381	0.0106909	±	0.00211118
Sterols
	desmosterol	2.05015	±	0.813894	1.7963	±	0.98237		1.04695	±	0.450107	1.49267	±	0.872699		0.833641	±	0.339432	2.59033	±	0.882971		1.19546	±	0.502642	0.830821	±	0.423633
	lanosterol	15.5005	±	1.46766	25.8415	±	6.11658		21.3901	±	6.7277	29.5004	±	7.46302		22.1313	±	3.4036	32.0967	±	6.82745		37.9366	±	8.29804	49.0157	±	4.83788
	uvaol	0.629114	±	0.0921749	0.595407	±	0.0241501		0.848565	±	0.0563151	0.848895	±	0.113351		0.976569	±	0.0139521	1.71515	±	0.070165		1.24086	±	0.127932	1.8886	±	0.0908685
Fatty acids
	arachidic acid	2.33242	±	0.147779	2.47241	±	0.0399544		1.8557	±	0.0862445	2.89117	±	0.44972		2.20986	±	0.0756871	2.99645	±	0.0758735		2.91727	±	0.44695	3.14627	±	0.431259
	behenic acid	2.32866	±	0.112126	2.28256	±	0.351073		2.12728	±	0.273752	2.49489	±	0.26016		2.38938	±	0.118247	3.24036	±	0.156338		2.67522	±	0.463772	3.38073	±	0.499436
	erucic acid	0.764409	±	0.0133388	0.725245	±	0.0519866		0.556667	±	0.0487537	0.823821	±	0.164326		0.603666	±	0.0240593	0.699962	±	0.0680153		0.732577	±	0.0675244	0.651746	±	0.0539358
	heptadecanoic acid	0.442292	±	0.0243965	0.383787	±	0.0226964		0.299745	±	0.0301712	0.321672	±	0.0386457		0.462171	±	0.111714	0.420995	±	0.00333488		0.298562	±	0.0264358	0.364427	±	0.0429208
	lignoceric acid	3.78778	±	0.162158	3.85581	±	0.438166		3.39098	±	0.375448	4.45387	±	0.417034		3.7749	±	0.0535055	5.24011	±	0.111444		4.30552	±	0.723775	5.468	±	0.371835
	linoleic acid	0.70045	±	0.0302252	0.801175	±	0.0999712		0.635373	±	0.093651	0.516766	±	0.0303878		0.425174	±	0.0298732	0.510999	±	0.0200008		0.413265	±	0.0278721	0.387818	±	0.0280313
	linolenic acid	1.12826	±	0.0839892	1.68757	±	0.339102		0.891912	±	0.175017	0.681847	±	0.120024		0.545123	±	0.042318	0.832179	±	0.06451		0.643687	±	0.0924697	0.651983	±	0.0423019
	myristic acid	1.4207	±	0.186241	1.33009	±	0.0555079		1.21365	±	0.171598	2.20996	±	0.501784		1.17578	±	0.0439821	1.53486	±	0.0621551		1.1007	±	0.037677	2.00729	±	0.222942
	myristoleic acid	0.206598	±	0.0211325	0.202441	±	0.00882605		0.173514	±	0.00952252	0.232545	±	0.0254943		0.160362	±	0.00557748	0.189657	±	0.0183274		0.162991	±	0.00888366	0.213161	±	0.0176576
	oleic acid+cis-vaccenic acid	1.35599	±	0.190692	1.93453	±	0.513487		1.22492	±	0.308641	0.4799	±	0.259807		ND			0.249908	±	0.128528		0.232694	±	0.11642	ND
	palmitic acid	11.2731	±	2.47686	17.0694	±	0.870808		13.4206	±	1.10003	14.5018	±	3.51407		6.82549	±	0.659748	9.95622	±	1.82587		7.93712	±	0.372829	8.07355	±	0.82139
	palmitoleic acid	0.878968	±	0.0516076	1.02591	±	0.10539		1.06112	±	0.192737	0.749154	±	0.178345		0.499822	±	0.0877999	0.618822	±	0.102645		0.48474	±	0.00850923	0.74385	±	0.0998353
	stearic acid	11.4204	±	2.09845	12.4156	±	1.88719		9.19893	±	0.991927	16.47	±	5.1327		9.01246	±	0.343753	13.2949	±	0.76986		10.2218	±	1.07556	10.4149	±	0.552712
Glycerolipids
	1,2,3-tripentadecanoylglycerol	0.0217779	±	0.0035998	0.0240119	±	0.00381359		0.0157918	±	0.00210887	0.0145085	±	0.00378677		0.0108163		0.00349358	0.0146943	±	0.00164341		0.0239314	±	0.0198447	0.0123878	±	0.00178895
	1-oleoyl-rac-glycerol	0.0528746	±	0.00596087	0.0444943	±	0.00436461		0.0348371	±	0.00314144	0.0346881	±	0.00295397		0.0242508	±	0.0041353	0.0461363	±	0.0048387		0.0289504	±	0.00868368	0.0335471	±	0.00454488
	glyceryl trioleate	ND			ND				ND			ND				ND			ND				0.0771114	±	0.0450328	ND
	glyceryl tripalmitoleate	0.071661	±	0.0133396	0.0918963	±	0.0138428		0.0527967	±	0.00841159	0.0649174	±	0.00518959		0.0447429	±	0.0102446	0.0484685	±	0.00166307		0.0245709	±	0.00211878	0.0393804	±	0.00227027
Glycerophospholipids
	1,2-dilinoleoyl-sn-glycero-3-phosphocholine	34.9964	±	1.85351	33.4787	±	1.94943		26.4619	±	1.15825	37.5657	±	5.02807		28.7504	±	0.444147	34.1512	±	2.12164		33.0759	±	5.88071	32.8367	±	1.99424
	1,2-dioleoyl-sn-glycero-3-phosphocholine	27.1975	±	1.04686	27.1707	±	1.80979		21.4891	±	2.31984	28.9858	±	0.903185		20.0667	±	0.0908575	30.0042	±	1.29232		17.0574	±	1.62243	22.3879	±	1.35172
	1,2-dioleoyl-sn-glycero-3-phospho-rac-(1-glycerol)sodium salt	0.227705	±	0.0301557	0.21492	±	0.00662308		0.16141	±	0.0110896	0.283616	±	0.0363333		0.210741	±	0.0234067	0.342927	±	0.0275845		0.288026	±	0.0396867	0.561448	±	0.0306831
	1-palmitoyl-sn-glycero-3-phosphocholine	0.553489	±	0.012747	0.629792	±	0.0636048		0.503702	±	0.073464	0.562238	±	0.0421881		0.51346	±	0.00531035	0.658369	±	0.0367707		0.608238	±	0.0703957	0.620977	±	0.0607493
Sphingolipids
	ceramide	0.0278648	±	0.000869907	0.109028	±	0.00937015		0.0274644	±	0.00149569	0.13743	±	0.00236055		0.0283917	±	0.00171219	0.203346	±	0.0201907		0.0328321	±	0.00342464	0.197622	±	0.00866736
Prenols
	oleanolic acid	1.15053	±	0.125177	1.16855	±	0.0862563		2.49769	±	0.31197	2.16249	±	0.353343		3.97843	±	0.306031	7.41285	±	0.271108		6.98628	±	1.30153	10.8377	±	1.24956

## Sheet: phenols
Table S1 Metabolite concentrations in leaves undergoing Rpv12–mediated defence (inoculated) and controls. Values represent the average of three biological replicates ± error standard. Phenols are expressed as mg kg-1 of FW.
		12 hpi							24 hpi			24 hpi				48 hpi			48 hpi				96 hpi			96 hpi
Class	Compound	Controls			Inoculated leaves				Controls			Inoculated leaves				Controls			Inoculated leaves				Controls			Inoculated leaves
Benzoic Acid Derivatives
	gallic acid	0.265118	±	0.151632	0.295844	±	0.0477611		0.226979	±	0.0459498	0.134319	±	0.0698856		0.148604	±	0.0120751	0.253819	±	0.0132879		0.10514	±	0.0243472	0.138116	±	0.0366878
	p-hydroxybenzoic acid	0.246628	±	0.0529806	0.380944	±	0.0702201		0.242004	±	0.0319459	0.23854	±	0.0505631		0.277553	±	0.0383261	0.227854	±	0.0248543		0.136108	±	0.0148837	0.216302	±	0.0962417
	vanillin	0.185698	±	0.00690004	0.186375	±	0.0134694		0.152523	±	0.0205003	0.153034	±	0.0172983		0.198386	±	0.0309214	0.241383	±	0.0370536		0.135365	±	0.00961663	0.140896	±	0.0198653
	vanillic acid	0.00958911	±	0.00545652	0.0241784	±	0.0122964		0.0289878	±	0.00648231	0.0179609	±	0.00477348		0.024063	±	0.00640027	0.0138675	±	0.00784494		0.0303405	±	0.00357515	0.0213337	±	0.00289387
Coumarins
	esculin	0.188979	±	0.0214093	0.180057	±	0.0334026		0.111897	±	0.0216009	0.154695	±	0.0322665		0.126848	±	0.0166715	0.24073	±	0.0192989		0.12169	±	0.0134664	0.158194	±	0.0114551
	fraxin	0.0201392	±	0.00259383	0.0268285	±	0.0103786		0.0238732	±	0.00423534	0.0128077	±	0.00302821		0.0148099	±	0.00758671	0.0317828	±	0.0115002		0.0319015	±	0.011911	0.0162884	±	0.00320208
Phenylpropanoids
	trans-coutaric acid	84.7689	±	8.14911	86.9199	±	9.3321		66.9626	±	1.80729	67.0141	±	3.37805		73.0725	±	2.40417	99.6518	±	2.52661		55.9775	±	6.30855	77.5251	±	10.9508
	caffeic acid	0.305334	±	0.0623357	0.38834	±	0.0628454		0.367444	±	0.0714798	0.377395	±	0.0452041		0.410592	±	0.0421424	0.480527	±	0.0595903		0.304925	±	0.0529871	0.494417	±	0.0249095
	caftaric acid	1136.44	±	89.1966	1108.53	±	100.635		894.07	±	18.3972	917.944	±	61.1479		953.009	±	53.6518	1312.65	±	75.7783		720.185	±	66.2587	974.46	±	106.885
	fertaric acid	16.8056	±	0.707093	15.7674	±	0.860715		13.2666	±	1.01332	13.8686	±	1.24593		14.64	±	1.78792	21.0577	±	1.38304		12.1994	±	0.407053	15.7868	±	1.76631
	ferulic acid	0.0541688	±	0.00777764	0.00820429	±	0.00358173		0.0185948	±	0.01091	0.0222503	±	0.00605328		0.0148598	±	0.00387028	0.0281582	±	0.0134212		0.0163996	±	0.00227827	0.0128368	±	0.00278987
	sinapic acid	0.175451	±	0.0116692	0.109813	±	0.0171946		0.136309	±	0.00720933	0.141813	±	0.00638103		0.134691	±	0.00340571	0.182061	±	0.00511576		0.106954	±	0.00808706	0.123766	±	0.0115891
Dihydrochalcones
	phlorizin	0.612066	±	0.0666676	0.688461	±	0.0767616		0.649385	±	0.135389	0.568395	±	0.065425		0.695617	±	0.0392542	0.966704	±	0.0769954		0.435959	±	0.0217663	0.662221	±	0.026317
Flavones
	luteolin-7-O-glucoside	0.0529582	±	0.00476134	0.0690529	±	0.0175201		0.0576597	±	0.0108646	0.0580091	±	0.0191084		0.0471098	±	0.00522573	0.0653767	±	0.00923096		0.055258	±	0.0121594	0.044292	±	0.000839586
Flavan-3-ols
	catechin	13.279	±	1.02163	11.9212	±	1.09237		9.08079	±	0.769174	8.64298	±	0.85981		9.21103	±	0.905295	10.2429	±	1.49017		6.99615	±	0.169623	6.87925	±	0.989322
	epicatechin	1.87636	±	0.287733	1.2923	±	0.38564		1.03771	±	0.28659	1.07076	±	0.175422		1.98402	±	0.631625	1.75908	±	0.691127		1.20957	±	0.357413	1.39042	±	0.313771
	epicatechin gallate	0.337258	±	0.173471	0.481067	±	0.0298065		0.428515	±	0.0788315	0.336379	±	0.083932		0.326626	±	0.175103	0.273368	±	0.147803		0.234058	±	0.0228665	0.315107	±	0.107485
	epigallocatechin	1.41995	±	0.462183	1.52318	±	0.517572		0.810279	±	0.113251	0.81765	±	0.231402		0.86872	±	0.295153	1.16445	±	0.346788		0.528374	±	0.0987988	0.875703	±	0.220721
	epigallocatechin gallate	0.66729	±	0.0664083	0.653827	±	0.0107763		0.458695	±	0.0399844	0.421696	±	0.0511448		0.545029	±	0.0427961	0.643369	±	0.108114		0.235247	±	0.117798	0.401498	±	0.0381765
	gallocatechin	7.46523	±	0.888585	8.44382	±	1.44936		5.57125	±	0.289358	6.20233	±	0.630325		4.4833	±	0.539917	7.45826	±	1.15041		3.55512	±	0.474554	5.28421	±	0.763669
	procyanidin B1	19.8212	±	2.06102	17.9337	±	3.38891		13.2768	±	1.61355	13.5068	±	0.428436		14.1207	±	0.594159	21.7412	±	3.30123		11.9031	±	2.4125	15.9097	±	2.92343
	procyanidin B2 + B4 (as B2)	2.99538	±	0.699837	3.37632	±	0.359865		2.77177	±	0.205505	2.18143	±	0.226237		2.51944	±	0.493499	4.48133	±	0.5474		1.7315	±	0.270591	2.43203	±	0.475414
	procyanidin B3 (as B1)	1.45914	±	0.36108	1.82587	±	0.0737022		2.52649	±	0.34613	1.17253	±	0.137509		1.19846	±	0.349964	1.29411	±	0.209829		1.43126	±	0.267177	1.56389	±	0.202603
Flavonols
	isorhamnetin-3-O-glucoside	0.143632	±	0.0191522	0.183815	±	0.0634332		0.154611	±	0.045055	0.113364	±	0.0310844		0.187165	±	0.0266764	0.114153	±	0.00288713		0.124757	±	0.0285794	0.224565	±	0.0428209
	isorhamnetin-3-rutinoside	1.2722	±	0.0865409	1.26622	±	0.176354		0.957951	±	0.0399685	0.978845	±	0.106676		1.13205	±	0.0684301	1.63304	±	0.0328404		0.820428	±	0.0999	1.17064	±	0.187894
	kaempferol-3-O-glucoside	0.0885444	±	0.0091613	0.0891756	±	0.0200784		0.119999	±	0.0094513	0.118532	±	0.0188262		0.125372	±	0.0131462	0.14683	±	0.025012		0.102454	±	0.0111638	0.157296	±	0.0129566
	kaempferol-3-O-glucuronide	3.37932	±	0.27658	3.37848	±	0.161222		2.59665	±	0.305422	2.94716	±	0.148353		2.95911	±	0.246711	4.65602	±	0.599638		2.34835	±	0.310661	3.42532	±	0.179959
	kaempferol-3-O-rutinoside	0.327131	±	0.0233167	0.340866	±	0.0142004		0.289389	±	0.10337	0.256108	±	0.0290771		0.201409	±	0.0161721	0.488476	±	0.125192		0.267783	±	0.0152761	0.282671	±	0.0462819
	myricetin	0.185962	±	0.0137333	0.0491861	±	0.0491861		0.157657	±	0.0103741	0.0937771	±	0.0468918		0.158767	±	0.0206265	0.126449	±	0.0635027		0.112644	±	0.00223896	0.135972	±	0.0022171
	quercetin-3-glucoside+quercetin-3-galactoside (as que-3-glc)	7.69497	±	0.3847	7.55623	±	0.62178		5.76586	±	0.550382	6.4809	±	0.226159		6.89282	±	0.531013	9.79561	±	0.73097		5.59954	±	0.653351	7.43231	±	0.291024
	quercetin-3-O-glucoside-arabinoside	0.322178	±	0.0216984	0.249204	±	0.0346312		0.205217	±	0.0611805	0.176291	±	0.0388113		0.26425	±	0.0428525	0.345419	±	0.0474285		0.15344	±	0.0476203	0.305718	±	0.0807448
	quercetin-3-O-glucuronide	572.489	±	57.9465	565.487	±	37.2201		446.573	±	37.0842	469.212	±	21.5558		512.685	±	26.5265	670.994	±	32.4888		392.109	±	29.4616	504.063	±	44.1403
	rutin	6.803	±	0.86445	7.42349	±	0.775236		5.47654	±	0.567858	5.76704	±	0.128017		6.17909	±	0.145634	9.44448	±	0.837657		5.0527	±	0.514489	6.43489	±	0.653632
	taxifolin	0.0744941	±	0.0388648	0.135835	±	0.0223209		0.0723384	±	0.025626	0.0616305	±	0.0129533		0.100523	±	0.0215884	0.0821167	±	0.0490224		0.0567945	±	0.0567945	0.057627	±	0.0145323
Stilbenes + Stilbenoids
	α-viniferin	ND			ND				5.42704	±	3.04071	11.9315	±	2.639		51.3575	±	3.82724	97.5101	±	19.6603		152.806	±	17.9118	144.671	±	22.5228
	cis-piceide	1.4089	±	0.0924178	1.29458	±	0.379217		1.15913	±	0.246012	1.51602	±	0.0624128		1.29654	±	0.123089	2.75043	±	0.232373		1.31265	±	0.212768	1.9916	±	0.33921
	cis + trans-ω-viniferin	0.154057	±	0.154057	0.134402	±	0.134402		0.407607	±	0.235108	0.150764	±	0.150764		0.191109	±	0.191109	0.399196	±	0.208768		0.374714	±	0.0268957	0.472737	±	0.0834792
	trans-ε-viniferin	1.30911	±	0.549253	3.18415	±	0.293464		2.45122	±	0.410434	3.04083	±	0.96232		4.04948	±	0.228871	5.00195	±	0.244426		2.87583	±	0.361182	2.79995	±	0.513725
	trans-piceide	1.0333	±	0.0765903	1.15359	±	0.170065		0.816024	±	0.173881	1.89015	±	0.180501		1.31686	±	0.0741218	3.95967	±	0.471495		2.00554	±	0.233307	3.63297	±	0.601837
	trans-resveratrol	1.04174	±	0.165801	2.49131	±	0.209047		0.979326	±	0.170071	1.77599	±	0.257944		0.83531	±	0.151624	2.61452	±	0.351642		0.746504	±	0.204913	0.911057	±	0.257867
	ampelopsin D + quadrangularin A	0.0792437	±	0.0420617	0.186555	±	0.0106762		0.109177	±	0.0598291	0.31957	±	0.0418377		0.495164	±	0.160839	0.597683	±	0.0495375		0.348225	±	0.0988264	0.292281	±	0.0908608
	ampelopsin H + vaticanol C-like isomer	ND			ND				1.11309	±	1.11309	2.26513	±	1.18185		1.36221	±	1.36221	4.33833	±	0.198558		2.78192	±	0.238082	2.23333	±	1.1565
	astringin	0.26869	±	0.0671152	0.362899	±	0.0328188		0.181878	±	0.10076	0.429767	±	0.0259398		0.27161	±	0.0514482	0.692485	±	0.0461723		0.404999	±	0.042732	0.666402	±	0.0500601
	E-cis-miyabenol	0.799358	±	0.187897	0.411644	±	0.411644		1.87284	±	0.858294	2.28579	±	0.624505		5.20312	±	0.928222	7.80138	±	0.791008		5.05499	±	0.329312	5.03402	±	0.204496
	isohopeaphenol	1.16689	±	0.704227	3.38141	±	1.56876		5.44617	±	1.6708	7.00657	±	1.02007		11.5799	±	1.46315	15.7511	±	1.3819		11.9164	±	1.55653	11.6351	±	0.778906
	isorhapontin	0.161688	±	0.0130495	0.107913	±	0.0544721		0.175767	±	0.039688	0.159651	±	0.0185862		0.180467	±	0.0400345	0.250216	±	0.0849417		0.205681	±	0.0334197	0.413026	±	0.00731003
	pallidol	2.73919	±	0.282107	5.54418	±	0.967359		5.00108	±	1.60783	7.86762	±	1.06665		7.34055	±	1.59317	18.8331	±	3.81074		6.91808	±	1.7938	8.54739	±	1.62222
	Z-miyabenol C	ND			ND				0.755544	±	0.538544	0.59243	±	0.396286		4.32163	±	0.589479	6.35811	±	1.26994		4.84839	±	0.239318	7.58749	±	1.37443
Others
	arbutin	1.30624	±	0.0774609	1.21877	±	0.120204		1.14297	±	0.166435	1.27274	±	0.0608493		1.67862	±	0.307706	2.90963	±	0.36663		2.05173	±	0.092253	2.88837	±	0.154317
	caffeic acid+catechin condensation product	34.057	±	1.83395	32.716	±	3.35289		23.1771	±	2.38478	29.0272	±	1.64215		31.0627	±	1.76767	42.3178	±	3.47725		19.4324	±	2.10185	33.6768	±	2.92519

## Sheet: volatile compounds
Table S1 Metabolite concentrations in leaves undergoing Rpv12–mediated defence (inoculated) and controls. Values represent the average of three biological replicates ± error standard. Volatile compounds are expressed as μg kg-1 of FW. The column C (Identification confidence) in the table reporting volatile compounds indicates for each compound the supporting evidence for its identification: A, ma…
			12 hpi							24 hpi			24 hpi				48 hpi			48 hpi				96 hpi			96 hpi
Class	Compound	Identification confidence	Controls			Inoculated leaves				Controls			Inoculated leaves				Controls			Inoculated leaves				Controls			Inoculated leaves
Acids
	3-or-4-hexenoic-acid	B,C	0.0220204	±	0.00167988	0.0371606	±	0.00613972		0.0237588	±	0.00374822	0.0322329	±	0.00308454		0.0344439	±	0.00587759	0.0594597	±	0.00524508		0.0432559	±	0.00820265	0.0964158	±	0.0198743
	nonanoic-acid	A,B,C	0.00839311	±	0.000912964	0.0118664	±	0.00234342		0.006794	±	0.00175391	0.00604722	±	0.00127297		0.00954462	±	0.00384222	0.00965498	±	0.00376171		0.00574801	±	0.00126555	0.00666934	±	0.00140263
	octanoic	A,B,C	0.0352434	±	0.00322846	0.0437867	±	0.0037501		0.0279249	±	0.00616517	0.0318861	±	0.00300302		0.0375373	±	0.0124592	0.0338938	±	0.00669333		0.0331326	±	0.00609782	0.0339786	±	0.00161035
Alcohols
	cyclobutanemethanol	C	0.0199984	±	0.00333152	0.0233029	±	0.00289026		0.0184116	±	0.00196677	0.0251757	±	0.00289329		0.0189434	±	0.00322187	0.0392498	±	0.00465023		0.0207088	±	0.00350537	0.0230322	±	0.00251205
	1-hexanol	A,B,C	0.0697607	±	0.00647929	0.0913291	±	0.0102576		0.0658903	±	0.00798809	0.0781563	±	0.00191849		0.0753799	±	0.00885326	0.113694	±	0.0171581		0.0991248	±	0.0183648	0.142552	±	0.00349449
	1-hexanol-2-ethyl	A,B,C	0.0765471	±	0.0126632	0.085097	±	0.00719755		0.0822179	±	0.00691516	0.114506	±	0.00518755		0.14649	±	0.0256679	0.160458	±	0.0155941		0.205339	±	0.0402699	0.246038	±	0.00741132
	3-hexen-1-ol-cis/trans	B,C	0.141534	±	0.0120342	0.186317	±	0.0248134		0.129616	±	0.0112207	0.149237	±	0.00344717		0.14826	±	0.0178298	0.207468	±	0.020397		0.189884	±	0.0413143	0.260243	±	0.023873
	1-nonanol	A,B,C	0.107585	±	0.00331763	0.118896	±	0.0055512		0.107338	±	0.00918171	0.135099	±	0.00440061		0.141816	±	0.0258247	0.163147	±	0.00507454		0.135372	±	0.0185692	0.17895	±	0.038151
	3-nonen-1-ol	B,C	0.145901	±	0.0146984	0.178154	±	0.005745		0.144057	±	0.0052954	0.174186	±	0.0047903		0.172902	±	0.0177151	0.220636	±	0.0223269		0.201269	±	0.0311486	0.252978	±	0.0124583
	1-octanol	A,B,C	0.0667743	±	0.0044251	0.0913919	±	0.00606305		0.0689375	±	0.00453032	0.0960514	±	0.00761885		0.0885314	±	0.0140626	0.125707	±	0.018586		0.0953825	±	0.0190357	0.14696	±	0.0205311
Aldehydes
	2,4-heptadienal	B,C	0.0573721	±	0.00369636	0.081834	±	0.00592906		0.0518547	±	0.00173301	0.0664488	±	0.000973694		0.0582515	±	0.00577417	0.109697	±	0.0173845		0.090472	±	0.0175228	0.112732	±	0.00776604
	2-heptenal	B,C	0.0285131	±	0.00193838	0.0390516	±	0.0048881		0.0252641	±	0.0035385	0.0339176	±	0.00313744		0.0321429	±	0.00571942	0.0470118	±	0.00300197		0.0332476	±	0.00407003	0.0413222	±	0.00140307
	2,4-hexadienal	B,C	0.30857	±	0.0330583	0.438065	±	0.0224869		0.448566	±	0.0780761	0.52879	±	0.0732637		0.457629	±	0.0196491	0.75254	±	0.111811		0.477396	±	0.0738129	0.784685	±	0.0218654
	hexanal	A,B,C	2.59779	±	0.163022	3.98539	±	0.318135		3.12079	±	0.509171	3.67506	±	0.44615		2.98861	±	0.20821	5.39697	±	0.810683		3.04703	±	0.194101	4.55863	±	0.0461292
	trans-3-hexenal	A,B,C	0.0941927	±	0.00742533	0.114339	±	0.00745879		0.0974739	±	0.0171939	0.118975	±	0.00133851		0.101497	±	0.00859846	0.136677	±	0.0205926		0.10605	±	0.0139577	0.142782	±	0.00518257
	cis-3-hexenal	A,B,C	0.348178	±	0.0643874	0.305755	±	0.0447247		0.383313	±	0.107532	0.389767	±	0.0532356		0.312701	±	0.0473682	0.224712	±	0.0356219		0.134842	±	0.0181374	0.151952	±	0.0291233
	trans-2-hexenal	A,B,C	0.419206	±	0.0222903	0.593888	±	0.031726		0.4865	±	0.0806793	0.583426	±	0.0159613		0.527056	±	0.0140033	0.813388	±	0.0971374		0.704036	±	0.0636833	1.04442	±	0.0255636
	pentanal	B,C	0.018539	±	0.00183953	0.0263065	±	0.00298742		0.0149901	±	0.00289438	0.0211446	±	0.0020134		0.0170466	±	0.00358005	0.0285533	±	0.00248581		0.0252089	±	0.00454594	0.0276237	±	0.00437338
	2-pentenal	B,C	0.0949176	±	0.00422008	0.136318	±	0.010196		0.085748	±	0.0106822	0.105142	±	0.0055644		0.0737061	±	0.010547	0.163651	±	0.029369		0.0823963	±	0.0144204	0.100486	±	0.0109348
Benzenoids
	benzaldehyde	A,B,C	0.0575627	±	0.00402207	0.159524	±	0.00650882		0.0587893	±	0.00865867	0.214223	±	0.0389195		0.0641683	±	0.00844564	0.380387	±	0.0613591		0.139446	±	0.0504732	0.460075	±	0.0424666
	benzylalchool	A,B,C	0.484387	±	0.0754835	0.605599	±	0.0748679		0.491202	±	0.10441	0.55175	±	0.167936		0.52691	±	0.0333325	0.734857	±	0.142037		0.628082	±	0.070579	0.814032	±	0.107651
	eugenol	A,B,C	0.0522603	±	0.00983396	0.0835446	±	0.00425231		0.0575813	±	0.00855103	0.0743781	±	0.0315245		0.059334	±	0.00793533	0.0826736	±	0.0191317		0.0965155	±	0.0115228	0.113198	±	0.0195749
	phenethy-alcohol	A,B,C	0.224728	±	0.0352554	0.280061	±	0.0104147		0.235422	±	0.0269087	0.283913	±	0.0363709		0.284744	±	0.0137913	0.44533	±	0.0670831		0.34396	±	0.0504931	0.517989	±	0.0205644
Ketones
	2-cyclopentene-1-one-2-pentenyl	C	0.0312352	±	0.0035271	0.0504076	±	0.00427132		0.0507783	±	0.00649326	0.0596096	±	0.0153777		0.0450602	±	0.00527755	0.096447	±	0.0217202		0.041098	±	0.00638838	0.0573855	±	0.00273838
	6-methyl-5-hepten-2-one	A,B,C	0.0273157	±	0.000553541	0.0343733	±	0.00318883		0.0227684	±	0.00281039	0.0271178	±	0.00201042		0.0248198	±	0.00382465	0.0381023	±	0.00276979		0.0277386	±	0.0035821	0.0365949	±	0.000466556
	penten-3-one	B,C	0.0567947	±	0.000349994	0.0754482	±	0.00701744		0.0462986	±	0.00683557	0.0597682	±	0.00154909		0.0452392	±	0.00551624	0.0882088	±	0.0177653		0.0509482	±	0.00799489	0.064845	±	0.00328759
	2,2,6-trimetylciclohexanone	B,C	0.00667729	±	0.00025669	0.0086894	±	0.000698563		0.00731111	±	0.000793166	0.00906208	±	0.000909386		0.00819277	±	0.000963873	0.0100719	±	0.000613087		0.00688331	±	0.000787573	0.00851385	±	0.000252896
Terpenoids
	α-ionone	A,B,C	0.0723901	±	0.00816164	0.0931143	±	0.00608404		0.0850384	±	0.00979912	0.0987477	±	0.0197884		0.0877085	±	0.0175345	0.135316	±	0.0253095		0.0964977	±	0.00702886	0.11775	±	0.00669641
	α-terpinolen	A,B,C	0.00654833	±	0.000257971	0.0085053	±	0.00056262		0.00813273	±	0.00102556	0.00806811	±	0.00153768		0.00685822	±	0.00120097	0.00820816	±	0.000397256		0.00794065	±	0.000627351	0.00915506	±	0.00124415
	β-ciclocitral	B,C	0.134458	±	0.0112334	0.189832	±	0.0106208		0.148854	±	0.0120173	0.186382	±	0.0221608		0.174502	±	0.0236136	0.235329	±	0.0156572		0.174596	±	0.0212342	0.207937	±	0.00670066
	β-ionone	A,B,C	0.219806	±	0.0327157	0.30908	±	0.0212464		0.265035	±	0.0187601	0.328294	±	0.0546375		0.299884	±	0.0537876	0.43901	±	0.0526229		0.278985	±	0.0421716	0.341471	±	0.0202457
	β-ionone-epoxido	B,C	0.0672437	±	0.00718686	0.0971884	±	0.00263469		0.0821385	±	0.0111383	0.0971147	±	0.0194453		0.0893801	±	0.0155744	0.133789	±	0.0172741		0.0958522	±	0.0146437	0.112838	±	0.00984897
	citral	A,B,C	0.0594591	±	0.00407943	0.080586	±	0.00611076		0.0691498	±	0.0101802	0.0809058	±	0.015574		0.0688713	±	0.00987101	0.0894521	±	0.00625012		0.0785917	±	0.00709039	0.0952541	±	0.012222
	dihydroactinidolide	B,C	0.0587832	±	0.00433389	0.0906399	±	0.00528217		0.0707075	±	0.00812226	0.0812302	±	0.0089825		0.0772488	±	0.0116481	0.117556	±	0.00805829		0.0793257	±	0.0113892	0.0925094	±	0.00971008
	farnesene	A,B,C	0.133596	±	0.0047612	0.200317	±	0.021853		0.118192	±	0.0265366	0.159079	±	0.0368787		0.117204	±	0.0444715	0.196008	±	0.0423602		0.0535663	±	0.00813706	0.0886207	±	0.0199149
	geranic acid	A,B,C	0.0190557	±	0.00496903	0.0273351	±	0.00259274		0.0243781	±	0.00624384	0.0263896	±	0.0105228		0.024614	±	0.00645024	0.0252068	±	0.00512816		0.027871	±	0.00493925	0.0302851	±	0.00546938
	geraniol	A,B,C	0.258235	±	0.00391058	0.321423	±	0.00567465		0.271783	±	0.0287671	0.306815	±	0.0337375		0.283143	±	0.0308945	0.344275	±	0.020655		0.348766	±	0.0379533	0.410074	±	0.0164152
	geranylacetone	B,C	0.0586071	±	0.00583497	0.0782614	±	0.0032087		0.0580782	±	0.00590207	0.067821	±	0.0122101		0.0636742	±	0.00931713	0.085224	±	0.0112451		0.0752092	±	0.00962915	0.0940194	±	0.0028146
	isogeraniol	B,C	0.0161186	±	0.00145853	0.0202251	±	0.000904975		0.0140077	±	0.000733126	0.0167218	±	0.00146405		0.0168873	±	0.00202456	0.0222935	±	0.00196813		0.0186453	±	0.00220357	0.0253708	±	0.00202387
	linalool	A,B,C	0.0583504	±	0.000712198	0.0740785	±	0.00590086		0.062911	±	0.00874668	0.0681021	±	0.0149234		0.0560548	±	0.0101679	0.0666051	±	0.0038958		0.071265	±	0.00723511	0.0773674	±	0.00993756
	nerol	A,B,C	0.0899211	±	0.00862232	0.122799	±	0.00963107		0.0928651	±	0.0111287	0.116912	±	0.0301274		0.102446	±	0.0134965	0.131857	±	0.0149373		0.125986	±	0.00878117	0.155083	±	0.010711
Others
	n,n-dibutylformamide	B,C	0.0292701	±	0.00202593	0.0324177	±	0.00256283		0.0321032	±	0.00462648	0.0337126	±	0.00138969		0.0303624	±	0.00303323	0.0341957	±	0.00658748		0.0382889	±	0.00838252	0.0393975	±	0.00374781
	2-ethyl-furan	B,C	0.0733029	±	0.0063825	0.0857351	±	0.00691473		0.086495	±	0.0208443	0.0874334	±	0.000971004		0.0795937	±	0.00711293	0.0990947	±	0.0132516		0.0466211	±	0.00652225	0.055142	±	0.005207
	2-hexen-1,4-lactone	B,C	0.056952	±	0.00494441	0.0628122	±	0.00627735		0.065067	±	0.0161416	0.0665296	±	0.00484265		0.0562882	±	0.00546535	0.0534922	±	0.00730292		0.0301184	±	0.00378681	0.0352152	±	0.00609458
	cis-3-hexenylacetate	B,C	0.0760918	±	0.00781901	0.129748	±	0.0234956		0.0329431	±	0.00425182	0.0366175	±	0.00322029		0.0285875	±	0.00909094	0.0501509	±	0.0113662		0.0188683	±	0.00728884	0.0321171	±	0.00560485
Unknowns:
	unknown-1		0.00670322	±	0.000328037	0.00809944	±	0.000971481		0.00443626	±	0.000760587	0.00622443	±	0.000242503		0.00437633	±	0.0010653	0.00978624	±	0.00198475		0.00596837	±	0.0010712	0.00700307	±	0.000778215
	unknown-2		0.00406182	±	0.000667295	0.00600196	±	0.000594854		0.00349872	±	0.000375311	0.00507372	±	0.000790949		0.00518335	±	0.00162219	0.00799277	±	0.00055567		0.0051823	±	0.00146882	0.00628992	±	0.00150741
	unknown-3		0.047868	±	0.00231592	0.0602225	±	0.00120047		0.055198	±	0.00267619	0.0623386	±	0.00622743		0.0458247	±	0.00102624	0.0754406	±	0.00170633		0.0417166	±	0.00121496	0.0625916	±	0.00778564
	unknown-4		0.0106332	±	0.00164144	0.0184205	±	0.00283429		0.0107985	±	0.00298512	0.0147984	±	0.00345302		0.0147857	±	0.00500937	0.0223385	±	0.00186183		0.0161257	±	0.00296624	0.016609	±	0.00247696
	unknown-10		0.0331366	±	0.000683424	0.0440531	±	0.000548634		0.0285204	±	0.00344672	0.0367123	±	0.00315875		0.0304351	±	0.00448635	0.0463639	±	0.00438344		0.0462314	±	0.00852974	0.0485268	±	0.00284612
	unknown-11		0.00429747	±	0.00047007	0.00666052	±	0.000739782		0.00546697	±	0.000840166	0.00741599	±	0.00164713		0.00605899	±	0.00096658	0.00964411	±	0.00080868		0.0066784	±	0.00106908	0.00859159	±	0.000823253
