# Supplementary material for: Two-omics data revealed commonalities and differences between Rpv12- and Rpv3-mediated resistance in grapevine
Source: Sci Rep. 2020 Jul 22;10:12193. doi: 10.1038/s41598-020-69051-6 (PMC7376207; doi:10.1038/s41598-020-69051-6)
Supplement: Supplementary file 3 — Supplementary Table S2. [file 41598_2020_69051_MOESM3_ESM.xlsx]

## Sheet: Metabolites
Table S2 List of metabolites with significant differences (|t|>3) in concentration between leaves undergoing Rpv12–mediated defence (inoculated) and controls at a given stage of incubation.
Metabolite	Stage	t statistic
1-Hexanol-2-ethyl	24	-3.61387
1-Octanol	12	-3.34523
1-Octanol	24	-3.23149
1-Oleoyl-rac-glycerol	48	-3.34292
1-Palmitoyl-sn-glycero-3-phosphocholine	48	-4.28257
1,2-Dioleoyl-sn-glycero-3-phospho-rac-(1-glycerol)sodium	24	-3.79309
1,2-Dioleoyl-sn-glycero-3-phospho-rac-(1-glycerol)sodium	48	-3.63764
1,2-Dioleoyl-sn-glycero-3-phospho-rac-(1-glycerol)sodium	96	-4.65067
1,2-Dioleoyl-sn-glycero-3-phosphocholine	48	-9.42845
2-Cyclopentene-1-one-2-pentenyl	12	-3.51536
2-Pentenal	12	-4.2407
2-Pentenal	48	-3.20558
2,4-Heptadienal	12	-3.72442
2,4-Heptadienal	24	-6.90372
2,4-Heptadienal	48	-3.18871
2,4-Hexadienal	48	-3.00331
2,4-Hexadienal	96	-3.12204
3-Nonen-1-ol	24	-4.15736
Abscisic	12	-3.13694
Adonitol	96	-3.23759
alpha-Rhamnose	96	-4.60048
alpha-terpinolen	12	-3.28411
Arachidic	48	-7.06007
Arbutin	96	-4.91811
Aspartic	12	-8.54443
Astringin	48	-4.52882
Astringin	96	-3.79455
Behenic	48	-4.49188
Benzaldehyde	12	-12.5345
Benzaldehyde	24	-5.03102
Benzaldehyde	48	-8.95184
Benzaldehyde	96	-3.65251
Benzoic	12	-3.79761
beta-Alanine	96	-4.16601
beta-Ciclocitral	12	-3.52972
beta-Ionone-epoxido	12	-3.34095
Caffeic acid+catechin condensation	48	-3.12576
Caffeic acid+catechin condensation	96	-3.84275
Caftaric	48	-3.90984
Ceramide	12	-14.605
Ceramide	24	-27.497
Ceramide	48	-17.1615
Ceramide	96	-15.1155
cis-Piceid	48	-5.8127
Citramalic	48	-4.67451
Citric	96	-3.55806
Cyclobutanemethanol	48	-3.78747
Desmosterol	96	4.91892
Dihydroactinidolide	12	-4.62477
Esculin	48	-4.31966
Farnesene	12	-3.30054
Ferulic	12	3.82948
Fucose	96	-6.93236
Fumaric	48	-3.96194
Gallic	48	-5.43171
Geraniol	12	-9.46357
Glucose	96	-3.94365
Glyceryl trioleate	96	7.90817
Glyceryl tripalmitoleate	96	-4.42801
Hexanal	12	-4.04782
Hexanal	48	-3.18381
Hexanal	96	-6.47276
Isoleucine	96	-5.46325
Isorhamnetin-3-O-glucoside	48	3.34746
Isorhamnetin-3-rutinoside	48	-5.73167
Isorhapontin	96	-4.63637
Kaempferol-3-O-glucoside	96	-3.2905
Kaempferol-3-O-rutinoside	48	-3.33013
Lactose	96	-3.1892
Leucine	96	-5.18945
Lignoceric	48	-12.8028
Linolenic	48	-3.76781
Lysine	12	-6.02651
Malic	96	-3.60199
Malonic	12	-3.59885
meso-Erythriol	48	-4.18336
myo-Inositol	48	-3.3675
myo-Inositol	96	-5.13669
Myricetin	96	-7.3156
Myristic	48	-4.88568
Myristic	96	-4.83239
Oleanolic	48	-7.508
Oleic acid+cis-Vaccenic	48	-3.1132
Pallidol	12	-3.14652
Pallidol	48	-3.12785
Phenylalanine	96	-4.37555
Phlorizin	48	-3.34079
Phlorizin	96	-6.62349
Procyanidin B3 as B1	24	4.21577
Proline	96	-3.73868
Pyroglutamic	12	-4.54743
Pyroglutamic	24	-3.06419
Pyroglutamic	48	-6.45426
Pyroglutamic	96	-5.10183
Quercetin-3-glucoside+quercetin-3-galactoside (as que-3-glc)	48	-3.25247
Quercetin-3-O-glucuronide	48	-3.81953
Ribose	96	-12.7551
Rutin	48	-4.32333
Serine	12	-4.06745
Serine	96	-3.48392
Sinapic	48	-7.98779
Sorbitol	12	-3.48311
Sorbitol	48	-3.08914
Stearic	48	-5.64894
Sucrose	96	-4.63331
Threonine	12	-3.75152
trans-2-Hexenal	12	-4.50551
trans-2-Hexenal	48	-3.26061
trans-2-Hexenal	96	-4.14686
trans-Coutaric	48	-7.55452
trans-Piceid	24	-3.80608
trans-Piceid	48	-7.75943
trans-Resveratrol	12	-5.10929
trans-Resveratrol	48	-5.04094
unknown-10	12	-11.7843
unknown-3	12	-4.46376
unknown-3	48	-15.648
unknown-3	96	-3.18951
Uvaol	48	-13.1134
Uvaol	96	-3.88727
Valine	96	-5.00539
