# Supplementary material for: Two-omics data revealed commonalities and differences between Rpv12- and Rpv3-mediated resistance in grapevine
Source: Sci Rep. 2020 Jul 22;10:12193. doi: 10.1038/s41598-020-69051-6 (PMC7376207; doi:10.1038/s41598-020-69051-6)
Supplement: Supplementary file 4 — Supplementary Table S3. [file 41598_2020_69051_MOESM4_ESM.xlsx]

## Sheet: List of DEGs
Table S3 List of differentially expressed transcripts between leaves undergoing Rpv12–mediated defence (inoculated) and controls from RNA–Seq analysis.
Sampling time point of DEG	Gene ID	Functional annotation	log2 Fold Change (Pv inoculated vs mock-inoculated)	Adjusted p-value
12 hpi	VIT_209s0002g06890.1	Dicyanin blue copper protein	2.20843	1.2147e-05
12 hpi	VIT_207s0129g00660.1	Indole-3-acetic acid-amido synthetase GH3.2	1.19311	0.0344178
24 hpi	VIT_200s0187g00010.1	No hit	1.21611	0.000106538
24 hpi	VIT_200s0270g00120.1	Alpha-amylase/subtilisin inhibitor	1.01597	0.000582489
24 hpi	VIT_200s0301g00080.1	No hit	-1.46423	0.00947578
24 hpi	VIT_200s0346g00110.1	Mannitol dehydrogenase	-1.57811	0.00123942
24 hpi	VIT_200s0346g00110.2	Mannitol dehydrogenase	-1.36119	0.00816036
24 hpi	VIT_200s0615g00010.1	Cinnamyl alcohol dehydrogenase	-1.39216	0.00795624
24 hpi	VIT_200s0615g00010.3	Cinnamyl alcohol dehydrogenase	-1.6949	0.00121146
24 hpi	VIT_201s0146g00480.1	TIFY gene family (VvJAZ2)	-1.17566	5.31402e-05
24 hpi	VIT_201s0146g00480.2	TIFY gene family (VvJAZ2)	-1.16773	0.000511483
24 hpi	VIT_201s0146g00480.5	TIFY gene family (VvJAZ2)	-1.16907	0.000141573
24 hpi	VIT_202s0012g00390.1	Norcoclaurine synthase	-1.32047	0.000809458
24 hpi	VIT_202s0012g01630.2	Transmembrane protein 41B	-1.15254	0.00051882
24 hpi	VIT_202s0012g01630.3	Transmembrane protein 41B	-1.12667	0.00190279
24 hpi	VIT_202s0025g00750.1	Pinoresinol forming dirigent protein	1.84689	1.56948e-05
24 hpi	VIT_202s0025g00760.1	Pinoresinol forming dirigent protein	1.39472	0.00683771
24 hpi	VIT_202s0033g01030.1	Anthraniloyal-CoA: methanol anthraniloyal transferase	-1.25104	0.00331133
24 hpi	VIT_202s0033g01050.1	Anthraniloyal-CoA: methanol anthraniloyal transferase	-1.36169	0.00189061
24 hpi	VIT_202s0033g01060.1	Anthraniloyal-CoA: methanol anthraniloyal transferase	-1.18005	0.00314199
24 hpi	VIT_203s0088g00710.1	Pathogenesis-related protein 1 precursor (PRP 1)	2.51017	1.41498e-06
24 hpi	VIT_203s0088g00810.1	Pathogenesis-related protein 1 precursor (PRP 1)	1.58024	1.7929e-06
24 hpi	VIT_203s0088g00910.1	Pathogenesis related protein 1 precursor [Vitis vinifera]	1.23904	0.000576449
24 hpi	VIT_204s0008g00140.1	Chitinase [Vitis vinifera]	1.173	0.038477
24 hpi	VIT_204s0008g07150.1	Aspartic Protease (VvAP8)	1.30395	0.00189061
24 hpi	VIT_205s0020g03190.3	Haloacid dehalogenase hydrolase	-1.11051	0.00310632
24 hpi	VIT_205s0020g03190.5	Haloacid dehalogenase hydrolase	-1.05915	0.0028552
24 hpi	VIT_205s0020g03190.6	Haloacid dehalogenase hydrolase	-1.01467	0.0144855
24 hpi	VIT_205s0020g04780.1	basic helix-loop-helix (bHLH) family	-1.05989	0.00029661
24 hpi	VIT_205s0020g04780.3	basic helix-loop-helix (bHLH) family	-1.05982	0.000511483
24 hpi	VIT_207s0031g00530.1	MAPKKK21	-1.06667	0.0314429
24 hpi	VIT_207s0129g00390.1	No hit	-1.48853	0.000209821
24 hpi	VIT_207s0129g00760.1	CYP81E1 Isoflavone 2'-hydroxylase	-1.73642	0.00170171
24 hpi	VIT_207s0129g00800.1	CYP81E1 Isoflavone 2'-hydroxylase	-1.6808	0.00561859
24 hpi	VIT_208s0007g00580.1	No hit	-1.04006	0.00175581
24 hpi	VIT_208s0007g01930.1	Anthranilate N-benzoyltransferase	-1.11752	0.00190279
24 hpi	VIT_208s0007g01940.1	UDP-sulfoquinovose:DAG sulfoquinovosyltransferase	-1.144	0.00152483
24 hpi	VIT_208s0007g01940.2	UDP-sulfoquinovose:DAG sulfoquinovosyltransferase	-1.14684	0.00152483
24 hpi	VIT_208s0007g04800.4	Carbonic anhydrase precursor	-1.05277	0.0131658
24 hpi	VIT_208s0007g06040.1	Beta-1,3-glucanase	1.00303	0.000117016
24 hpi	VIT_208s0007g06060.1	Beta 1-3 glucanase	1.46167	1.7929e-06
24 hpi	VIT_208s0007g07990.1	No hit	-1.00677	0.000214527
24 hpi	VIT_209s0002g00890.3	TIFY gene family (VvJAZ4)	-1.00762	0.000267446
24 hpi	VIT_209s0002g00890.4	TIFY gene family (VvJAZ4)	-1.01248	6.75859e-05
24 hpi	VIT_209s0002g01320.1	Germin-like protein	1.02816	0.000261603
24 hpi	VIT_209s0002g02990.1	FRK1 (FLG22-induced receptor-like kinase 1)	1.10291	0.0400035
24 hpi	VIT_209s0002g03020.1	FRK1 (FLG22-induced receptor-like kinase 1)	1.0088	0.00355948
24 hpi	VIT_209s0002g05400.1	ABC Transporter (VvPDR10 - VvABCG40)	-1.09478	0.00561859
24 hpi	VIT_209s0002g06890.1	Dicyanin blue copper protein	1.69081	0.000456434
24 hpi	VIT_210s0042g00840.1	Stilbene Synthase (VvSTS1)	-1.20076	0.0139296
24 hpi	VIT_210s0042g00860.1	Stilbene Synthase (VvSTS1)	-1.3162	0.000740203
24 hpi	VIT_210s0042g00870.1	Stilbene synthase (VvSTS2)	-1.16886	0.000858652
24 hpi	VIT_210s0042g00880.1	Stilbene Synthase (VvSTS3)	-1.45963	0.000106538
24 hpi	VIT_210s0042g00890.1	Stilbene Synthase (VvSTS3)	-1.15498	0.000369641
24 hpi	VIT_210s0042g00920.1	Stilbene synthase (VvSTS5)	-1.24248	0.000369641
24 hpi	VIT_211s0016g03250.1	Lachrymatory factor synthase	-1.14493	0.00060133
24 hpi	VIT_212s0034g01930.1	Globulin-like protein	1.03323	0.0290169
24 hpi	VIT_214s0060g02170.1	GLUTATHIONE S-TRANSFERASE TAU 8	-1.35517	0.00163588
24 hpi	VIT_214s0108g00630.1	Amino acid permease	-1.45689	5.31402e-05
24 hpi	VIT_214s0108g00690.1	Amino acid permease	-1.30984	0.0028552
24 hpi	VIT_218s0001g06090.1	Cis-zeatin O-beta-D-glucosyltransferase	-1.30948	0.00159951
24 hpi	VIT_218s0001g06120.1	Cis-zeatin O-beta-D-glucosyltransferase	-1.06349	0.00795624
24 hpi	VIT_218s0001g10200.1	N-hydroxycinnamoyl/benzoyltransferase 6	-1.26197	0.0404164
24 hpi	VIT_218s0041g02010.1	12-oxophytodienoate reductase 1	-1.19818	0.0269412
24 hpi	VIT_218s0041g02270.1	12-oxophytodienoate reductase 2	-1.50436	0.000461873
24 hpi	VIT_218s0122g00620.1	Cinnamoyl-CoA reductase	-1.02358	0.0304244
24 hpi	VIT_218s0166g00050.1	EFR (EF-TU receptor)	1.11539	0.0269412
24 hpi	VIT_219s0015g02680.1	Glutathione S-transferase 25 GSTU25	-1.28169	0.00271108
24 hpi	VIT_219s0015g02730.1	Glutathione S-transferase 25 GSTU25	-1.24984	0.00271108
24 hpi	VIT_219s0015g02890.1	Glutathione S-transferase 25 GSTU25	-1.35525	0.000792856
24 hpi	VIT_219s0093g00110.1	Glutathione S-transferase 22 GSTU22	-1.17373	0.000858652
24 hpi	VIT_219s0093g00190.1	Glutathione S-transferase 25 GSTU25	-1.26518	0.00189061
48 hpi	VIT_200s0187g00020.2	No hit	1.83993	0.000173112
48 hpi	VIT_200s0259g00100.1	Proline-rich family protein	-1.02652	0.0260621
48 hpi	VIT_201s0127g00560.1	Protein disulfide isomerase	1.13116	0.00561096
48 hpi	VIT_202s0025g00750.1	Pinoresinol forming dirigent protein	2.36991	1.56154e-06
48 hpi	VIT_202s0025g00760.1	Pinoresinol forming dirigent protein	2.40262	1.48513e-09
48 hpi	VIT_202s0025g04270.1	Thaumatin	1.24113	0.0190242
48 hpi	VIT_202s0025g04330.1	Thaumatin VVTL1 [Vitis vinifera]	1.9586	0.000314201
48 hpi	VIT_203s0088g00700.1	Pathogenesis related protein 1 precursor (pr1 gene)	2.5313	0.000106581
48 hpi	VIT_203s0088g00710.1	Pathogenesis-related protein 1 precursor (PRP 1)	3.68741	2.33951e-20
48 hpi	VIT_203s0088g00810.1	Pathogenesis-related protein 1 precursor (PRP 1)	2.50963	7.47367e-14
48 hpi	VIT_203s0088g00910.1	Pathogenesis related protein 1 precursor [Vitis vinifera]	2.40275	5.65168e-15
48 hpi	VIT_204s0008g00140.1	Chitinase [Vitis vinifera]	1.93775	5.00993e-06
48 hpi	VIT_204s0008g01070.1	Calmodulin-binding region IQD6	1.60124	0.0206892
48 hpi	VIT_204s0008g02510.1	Receptor kinase homolog LRK10	1.57723	0.0206892
48 hpi	VIT_204s0008g07150.1	Aspartic Protease (VvAP8)	1.77999	0.0204352
48 hpi	VIT_205s0049g00570.1	Unknown	-1.25034	0.0333901
48 hpi	VIT_207s0031g01070.1	Ascorbate oxidase	1.43786	0.0125339
48 hpi	VIT_207s0031g01710.1	WRKY Transcription Factor (VvWRKY22)	1.88443	0.00719109
48 hpi	VIT_207s0197g00130.1	Disease resistance protein (TIR-NBS-LRR class)	1.41759	0.00167191
48 hpi	VIT_208s0007g06060.1	Beta 1-3 glucanase	2.35457	2.70962e-09
48 hpi	VIT_208s0040g01130.1	Serine carboxypeptidase II	-1.1023	0.0219392
48 hpi	VIT_209s0002g01310.1	Unknown protein	2.89018	0.000211225
48 hpi	VIT_209s0002g04560.1	Calmodulin-binding protein	1.5298	0.0466771
48 hpi	VIT_209s0002g06890.1	Dicyanin blue copper protein	1.83766	0.000804723
48 hpi	VIT_211s0016g03250.1	Lachrymatory factor synthase	-1.21336	0.0142469
48 hpi	VIT_212s0057g00140.1	Wound-induced	1.66462	0.00971427
48 hpi	VIT_212s0057g01020.1	fasciclin-like arabinogalactan protein FLA2	-1.34264	0.023072
48 hpi	VIT_213s0019g04380.2	Auxin response factor 10	-1.25823	0.0153168
48 hpi	VIT_214s0030g00680.1	Ribosomal protein S4 [Vitis vinifera]	5.45915	0.033334
48 hpi	VIT_214s0066g01810.1	SAG101 (senescence-associated gene 101)	1.11844	0.00353016
48 hpi	VIT_214s0066g01840.1	SAG101 (senescence-associated gene 101)	1.01893	0.0408892
48 hpi	VIT_214s0066g01970.1	Metalloendoproteinase 1 precursor	2.50589	8.45228e-08
48 hpi	VIT_214s0108g01000.1	Calcium-binding EF hand	1.32973	0.0297606
48 hpi	VIT_215s0024g00410.1	Lectin	1.53076	0.000303225
48 hpi	VIT_215s0046g01140.1	WRKY Transcription Factor (VvWRKY47)	1.691	0.0223458
48 hpi	VIT_215s0046g02410.3	Aquaporin TMP-C	-1.01211	0.0412518
48 hpi	VIT_216s0013g00070.1	Unknown	1.65376	0.00135055
48 hpi	VIT_216s0022g00890.1	Invertase/pectin methylesterase inhibitor	-1.48934	0.0264891
48 hpi	VIT_216s0050g01890.1	Unknown	1.50928	0.00341635
48 hpi	VIT_216s0098g00510.1	Lipase class 3	2.00968	0.00331909
48 hpi	VIT_216s0098g00860.1	Flavanone 3-hydroxylase	1.14957	0.00055567
48 hpi	VIT_216s0100g00940.1	Stilbene synthase (VvSTS24)	1.06445	0.00821972
48 hpi	VIT_216s0100g01000.1	Stilbene synthase (VvSTS28)	1.04842	0.0153168
48 hpi	VIT_217s0000g03370.1	Calmodulin-binding protein	1.60818	0.0215715
48 hpi	VIT_217s0000g03370.2	Calmodulin-binding protein	1.37418	0.0206892
48 hpi	VIT_217s0000g03370.4	Calmodulin-binding protein	1.40326	0.0223458
48 hpi	VIT_217s0000g04880.1	Dirigent protein	2.0545	0.000484866
48 hpi	VIT_218s0001g06170.1	Phosphate-induced protein 1	1.62856	0.0498692
48 hpi	VIT_218s0122g00620.1	Cinnamoyl-CoA reductase	-1.29024	0.0328559
96 hpi	VIT_215s0048g02990.1	AAA-type ATPase	1.57624	0.00313498
96 hpi	VIT_217s0000g08160.1	Polygalacturonase BURP	1.38476	0.0234533
96 hpi	VIT_214s0060g02270.2	Translationally-controlled tumor protein	1.32481	0.0128935
96 hpi	VIT_219s0090g01540.1	Beta-1,2-xylosyltransferase	1.23305	0.019567
96 hpi	VIT_219s0090g00600.1	No hit	1.40443	0.00115097
96 hpi	VIT_211s0016g01810.1	Unknown protein	4.09895	0.0427415
96 hpi	VIT_208s0007g08040.1	No hit	2.11035	0.0142716
96 hpi	VIT_215s0046g01140.3	WRKY Transcription Factor (VvWRKY47)	2.24347	0.00680312
96 hpi	VIT_212s0059g00830.1	Dirigent protein pDIR10	1.28057	0.0491029
96 hpi	VIT_208s0040g00930.2	Cyclin B-type	1.23331	0.0171687
96 hpi	VIT_208s0040g00930.3	Cyclin B-type	1.25188	0.026484
96 hpi	VIT_208s0040g00930.1	Cyclin B-type	1.38643	0.00532828
96 hpi	VIT_202s0025g04250.1	Osmotin	1.41289	1.1623e-05
96 hpi	VIT_206s0004g06840.2	Protein phosphatase 2C (VvPP2C-5)	3.4412	0.049428
96 hpi	VIT_203s0091g00310.1	Indole-3-acetic acid-amido synthetase GH3.8	2.10183	0.00666182
96 hpi	VIT_203s0091g00310.2	Indole-3-acetic acid-amido synthetase GH3.8	2.02069	0.00376049
96 hpi	VIT_201s0011g04630.1	Ribose 5-phosphate isomerase	1.11607	0.0135087
96 hpi	VIT_201s0127g00700.1	Unknown protein	2.37561	0.000167684
96 hpi	VIT_210s0003g04190.1	Lipase class 3	1.30749	0.0172987
96 hpi	VIT_201s0010g03040.1	Calcium-binding protein CML	4.79608	0.024468
96 hpi	VIT_216s0100g00830.1	Stilbene synthase (VvSTS15)	1.29066	0.0205015
96 hpi	VIT_204s0008g06140.1	No hit	1.79104	0.000642612
96 hpi	VIT_202s0025g04260.1	Osmotin [Vitis vinifera]	1.48487	2.91289e-05
96 hpi	VIT_202s0025g04270.1	Thaumatin	2.26062	0.000119626
96 hpi	VIT_214s0066g01590.3	NHL repeat-containing protein	3.07572	0.0355456
96 hpi	VIT_205s0077g00500.1	myb domain protein 108	1.72999	0.0265837
96 hpi	VIT_201s0011g04650.1	Unknown protein	1.81082	0.000475484
96 hpi	VIT_202s0025g01720.1	GDA2	1.15387	0.0451737
96 hpi	VIT_201s0011g03420.1	Unknown protein	1.07702	0.0130434
96 hpi	VIT_209s0002g08420.1	Unknown	1.09673	0.0177431
96 hpi	VIT_216s0100g00950.1	Stilbene synthase (VvSTS25)	1.41584	0.00533235
96 hpi	VIT_202s0025g04280.1	Osmotin	1.41801	4.97885e-06
96 hpi	VIT_215s0046g01570.1	Acidic endochitinase (CHIB1)	1.72974	0.000174561
96 hpi	VIT_214s0083g00920.1	No hit	2.40392	0.0186874
96 hpi	VIT_212s0028g03020.1	Unknown	1.85013	0.00639137
96 hpi	VIT_213s0067g02710.1	Unknown protein	1.37494	0.0242311
96 hpi	VIT_202s0025g00760.1	Pinoresinol forming dirigent protein	1.78624	0.0287598
96 hpi	VIT_208s0007g05580.1	Embryo-abundant protein	1.55919	0.00695693
96 hpi	VIT_208s0040g00540.1	VQ motif-containing protein	1.76445	0.000900056
96 hpi	VIT_209s0018g00240.1	WRKY Transcription Factor (VvWRKY28)	1.92871	0.0240106
96 hpi	VIT_209s0018g00240.4	WRKY Transcription Factor (VvWRKY28)	1.83583	0.0416094
96 hpi	VIT_209s0018g00240.5	WRKY Transcription Factor (VvWRKY28)	2.01734	0.0157597
96 hpi	VIT_201s0011g05470.2	PGPS/D12	1.21844	0.0142716
96 hpi	VIT_212s0134g00170.1	No hit	1.26165	0.0375781
96 hpi	VIT_204s0044g01430.1	Unknown protein	1.10626	0.00612664
96 hpi	VIT_203s0038g04050.2	Unknown	1.57753	0.00268533
96 hpi	VIT_218s0001g10200.1	N-hydroxycinnamoyl/benzoyltransferase 6	1.7956	0.0413864
96 hpi	VIT_211s0052g01200.1	Xyloglucan endotransglucosylase/hydrolase 23	1.47708	0.00616597
96 hpi	VIT_217s0000g09710.1	Leucine-rich repeat transmembrane protein kinase	1.01899	0.0145571
96 hpi	VIT_219s0014g05430.1	NDR1 (non race-specific disease resistance)	1.48344	0.00399181
96 hpi	VIT_215s0048g02070.1	BON2-associated protein (BAP2)	4.217	0.023821
96 hpi	VIT_204s0044g00220.1	Monooxygenase	2.07018	0.00932048
96 hpi	VIT_218s0122g00190.1	Unknown protein	1.81363	0.000504324
96 hpi	VIT_208s0105g00180.1	U-box domain-containing protein	3.34654	0.0263208
96 hpi	VIT_211s0052g01260.1	Xyloglucan endotransglucosylase/hydrolase 23	2.96716	0.000160534
96 hpi	VIT_212s0034g00130.1	Anthocyanidin 3-O-glucosyltransferase	1.46963	0.000470871
96 hpi	VIT_201s0011g03070.1	ERF/AP2 Gene Family (VvRAV1)	1.07568	0.0122984
96 hpi	VIT_208s0007g05790.1	Calmodulin	1.03526	0.0183957
96 hpi	VIT_218s0072g00550.1	Unknown protein	1.83254	0.000547082
96 hpi	VIT_201s0026g00980.1	Glycosyl transferase family 8 protein	1.12528	0.00944092
96 hpi	VIT_208s0058g00990.1	Peroxidase	1.24332	0.00307187
96 hpi	VIT_215s0021g02060.1	Arbutin synthase	1.6855	0.0260246
96 hpi	VIT_208s0007g03530.1	Zf A20 and AN1 domain-containing stress-associated protein 4	1.39051	0.00321327
96 hpi	VIT_208s0007g03530.2	Zf A20 and AN1 domain-containing stress-associated protein 4	1.36216	0.00114298
96 hpi	VIT_209s0002g00150.1	Strubbelig receptor family 6	1.71759	0.00629711
96 hpi	VIT_209s0002g00150.2	Strubbelig receptor family 6	1.5762	0.00533235
96 hpi	VIT_209s0002g00150.5	Strubbelig receptor family 6	1.81698	0.00391554
96 hpi	VIT_209s0002g00150.7	Strubbelig receptor family 6	1.58219	0.00873408
96 hpi	VIT_209s0002g00150.6	Strubbelig receptor family 6	1.53135	0.0137865
96 hpi	VIT_212s0028g03010.1	Glutaredoxin	2.96014	0.0312025
96 hpi	VIT_217s0000g02050.2	Nudix hydrolase 17	3.67989	0.0116334
96 hpi	VIT_217s0000g02050.1	Nudix hydrolase 17	3.86134	0.00606742
96 hpi	VIT_200s0181g00120.1	WD-repeat protein	1.87334	0.000106967
96 hpi	VIT_203s0091g00810.1	Beta-1,4-xylosidase	1.21066	0.000750187
96 hpi	VIT_211s0016g00660.1	ERF/AP2 Gene Family (VvERF009),Dehydration Responsive Element-Binding Transcription Factor (VvDREB13)	5.42266	0.0122984
96 hpi	VIT_204s0008g02510.3	Receptor kinase homolog LRK10	1.91727	0.000316169
96 hpi	VIT_211s0016g04650.1	Drug/metabolite transporter DMT family transporter	1.25142	0.0107609
96 hpi	VIT_205s0020g03710.1	GCN5 N-acetyltransferase (GNAT)	1.06341	0.0257215
96 hpi	VIT_200s0199g00310.1	No hit	2.32438	0.0448239
96 hpi	VIT_205s0077g01600.1	s8_Pathogenesis protein 10 [Vitis vinifera]	1.42491	9.03351e-05
96 hpi	VIT_207s0191g00230.1	Ring-H2 finger protein ATL5F	1.43713	0.00462514
96 hpi	VIT_201s0011g05250.1	Senescence-associated protein	1.57636	0.00102479
96 hpi	VIT_215s0021g00470.6	Beta-phosphoglucomutase	1.50586	0.01456
96 hpi	VIT_215s0021g00470.5	Beta-phosphoglucomutase	1.31689	0.0477595
96 hpi	VIT_207s0129g01010.1	Unknown	2.71203	2.91289e-05
96 hpi	VIT_213s0019g02990.1	Cis-zeatin O-beta-D-glucosyltransferase	1.26139	0.023821
96 hpi	VIT_205s0020g02270.1	Unknown	1.06053	0.0133919
96 hpi	VIT_209s0002g06400.1	No hit	1.5552	0.0177907
96 hpi	VIT_218s0001g09040.1	LIM domain protein WLIM1	-1.03999	0.044665
96 hpi	VIT_216s0098g01150.1	Auxin-responsive SAUR29	1.6458	0.000968653
96 hpi	VIT_211s0052g01190.1	Xyloglucan endotransglucosylase-hydrolase XTH3	2.61133	0.00138731
96 hpi	VIT_218s0001g10180.1	N-hydroxycinnamoyl/benzoyltransferase 3	1.69253	0.0262106
96 hpi	VIT_219s0090g01530.1	Pirin	1.44158	0.00399181
96 hpi	VIT_200s0620g00010.1	Triacylglycerol lipase	2.47079	0.000316169
96 hpi	VIT_202s0025g04230.1	Thaumatin [Vitis vinifera]	2.25096	1.28041e-05
96 hpi	VIT_211s0052g01180.1	Xyloglucan endotransglucosylase/hydrolase 23	2.57262	0.000179887
96 hpi	VIT_201s0011g00820.1	Remorin	1.04934	0.00616597
96 hpi	VIT_201s0011g00820.3	Remorin	1.02523	0.0159294
96 hpi	VIT_201s0011g00820.2	Remorin	1.01267	0.0340601
96 hpi	VIT_201s0011g00820.4	Remorin	1.06235	0.0130434
96 hpi	VIT_210s0523g00020.5	Tyrosine specific protein phosphatase	1.22077	0.0233859
96 hpi	VIT_210s0523g00020.4	Tyrosine specific protein phosphatase	1.23777	0.0188822
96 hpi	VIT_210s0523g00020.2	Tyrosine specific protein phosphatase	1.22449	0.0182426
96 hpi	VIT_208s0056g00180.2	Translation initiation factor IF-2B subunit delta	1.40322	0.0145571
96 hpi	VIT_208s0056g00180.1	Translation initiation factor IF-2B subunit delta	1.31037	0.0298788
96 hpi	VIT_212s0059g00920.1	Pentatricopeptide repeat	1.44435	0.0117814
96 hpi	VIT_203s0038g01450.1	No hit	1.14297	0.0209416
96 hpi	VIT_201s0127g00710.11	Mov34 STAM-binding protein	1.78561	0.0214137
96 hpi	VIT_201s0127g00710.10	Mov34 STAM-binding protein	1.93146	0.0186874
96 hpi	VIT_201s0127g00710.15	Mov34 STAM-binding protein	1.91714	0.023821
96 hpi	VIT_201s0127g00710.14	Mov34 STAM-binding protein	2.01175	0.00853421
96 hpi	VIT_201s0127g00710.16	Mov34 STAM-binding protein	1.87034	0.045579
96 hpi	VIT_214s0066g02610.1	Unknown	3.27749	0.0240106
96 hpi	VIT_206s0004g04010.1	Exocyst subunit EXO70 H7	3.09881	0.0116634
96 hpi	VIT_216s0013g00070.1	Unknown	3.07862	2.26811e-07
96 hpi	VIT_202s0025g04420.1	MATE efflux family protein	2.28199	0.0137865
96 hpi	VIT_204s0008g05760.1	WRKY Transcription Factor (VvWRKY08)	2.90035	0.0153501
96 hpi	VIT_204s0008g05760.2	WRKY Transcription Factor (VvWRKY08)	3.02488	0.0182426
96 hpi	VIT_204s0008g05760.3	WRKY Transcription Factor (VvWRKY08)	2.88388	0.0340601
96 hpi	VIT_203s0017g01410.3	No hit	1.50826	0.00195809
96 hpi	VIT_203s0017g01410.2	No hit	1.42593	0.0142716
96 hpi	VIT_203s0017g01410.1	No hit	1.40116	0.0240106
96 hpi	VIT_216s0050g00410.1	Photoassimilate-responsive protein PAR-1a	2.32759	0.00571591
96 hpi	VIT_218s0001g07320.1	2-oxoglutarate/malate carrier protein, Mitochondrial	3.7704	0.00616597
96 hpi	VIT_205s0077g02350.1	No hit	1.60792	0.0240106
96 hpi	VIT_201s0026g00910.1	Unknown	1.47103	0.00548891
96 hpi	VIT_217s0000g07420.1	EDS1 (Enhanced disease susceptibility 1)	1.80011	0.00690802
96 hpi	VIT_200s0253g00020.1	No hit	2.67747	0.00133643
96 hpi	VIT_204s0008g00140.1	Chitinase [Vitis vinifera]	1.16109	0.00899349
96 hpi	VIT_211s0118g00250.1	IMP dehydrogenase/GMP reductase	1.28692	0.00212243
96 hpi	VIT_213s0158g00100.1	putative MADS-box Agamous-like 15a (VviAGL15a)	1.03195	0.0102334
96 hpi	VIT_213s0156g00590.1	S-receptor kinase	1.48265	0.0213134
96 hpi	VIT_216s0013g01090.1	Ethylene-responsive transcription factor ERF105	2.56731	0.0179596
96 hpi	VIT_217s0000g04750.1	UDP-glycosyltransferase 89B2	2.73512	0.0256263
96 hpi	VIT_213s0064g01220.1	Zf A20 and AN1 domain-containing stress-associated protein 5	1.39447	0.0012458
96 hpi	VIT_213s0019g01130.1	DC1 domain-containing protein	3.0061	0.013726
96 hpi	VIT_205s0020g04000.1	Zinc finger (C3HC4-type ring finger)	2.3653	0.0362785
96 hpi	VIT_211s0118g00815.1	Unknown	2.25036	0.0223475
96 hpi	VIT_207s0031g01130.1	Ascorbate oxidase	1.7272	0.00503378
96 hpi	VIT_201s0011g05240.1	No hit	1.59025	0.000393096
96 hpi	VIT_217s0000g02020.1	Erwinia induced protein 2	1.72057	0.000316581
96 hpi	VIT_215s0045g01416.1	Unknown	1.58143	0.00391302
96 hpi	VIT_213s0074g00350.1	Unknown	2.95042	0.00205833
96 hpi	VIT_218s0001g08760.1	No hit	1.42841	0.00999323
96 hpi	VIT_214s0036g00920.4	No hit	1.72764	0.000760625
96 hpi	VIT_214s0036g00920.3	No hit	1.46563	0.0130434
96 hpi	VIT_214s0036g00920.2	No hit	1.69115	0.00342166
96 hpi	VIT_214s0036g00920.1	No hit	1.48474	0.0113915
96 hpi	VIT_217s0000g08380.1	Unknown protein	1.14528	0.00205833
96 hpi	VIT_203s0088g00910.1	Pathogenesis related protein 1 precursor [Vitis vinifera]	2.23602	5.44927e-05
96 hpi	VIT_206s0009g01600.1	Unknown protein	2.02882	9.93445e-06
96 hpi	VIT_204s0008g06930.1	Transposase, IS4	1.20345	0.0135087
96 hpi	VIT_214s0083g00670.1	No hit	1.85473	0.00292728
96 hpi	VIT_213s0067g03070.1	ARR17 typeA	1.69659	0.000119626
96 hpi	VIT_215s0021g02790.1	ATELC/ELC	1.22356	0.0297453
96 hpi	VIT_215s0021g00470.3	Beta-phosphoglucomutase	1.36355	0.0240106
96 hpi	VIT_219s0138g00090.1	ERF/AP2 Gene Family (VvERF023)	5.01648	0.0177431
96 hpi	VIT_216s0100g01010.1	Stilbene synthase (VvSTS29)	1.22147	0.0240106
96 hpi	VIT_205s0020g04990.1	No hit	2.23755	6.26785e-05
96 hpi	VIT_216s0100g00770.1	Stilbene synthase (VvSTS9)	1.00774	0.0185494
96 hpi	VIT_208s0058g01390.1	WRKY Transcription Factor (VvWRKY25)	1.05321	0.0464497
96 hpi	VIT_208s0007g07990.1	No hit	2.38658	0.0135161
96 hpi	VIT_217s0000g02490.1	No hit	4.12834	7.3938e-05
96 hpi	VIT_213s0067g03140.1	WRKY Transcription Factor (VvWRKY41)	2.23789	7.96584e-06
96 hpi	VIT_211s0037g00940.1	No hit	1.13544	0.0401952
96 hpi	VIT_214s0066g02060.1	AAA-type ATPase	1.95569	0.0142716
96 hpi	VIT_217s0000g01630.1	Calmodulin CML37	2.29056	0.00666182
96 hpi	VIT_211s0016g05780.1	No hit	1.09358	0.0075408
96 hpi	VIT_211s0016g00710.2	TIFY gene family (VvJAZ9)	1.34252	0.0408647
96 hpi	VIT_217s0000g09190.2	Octicosapeptide/Phox/Bem1p (PB1) domain-containing protein	1.76949	0.000177466
96 hpi	VIT_217s0000g09190.1	Octicosapeptide/Phox/Bem1p (PB1) domain-containing protein	1.71368	5.57344e-05
96 hpi	VIT_212s0034g01900.1	Globulin-like protein	1.10809	6.8007e-05
96 hpi	VIT_216s0013g01110.1	Ethylene-responsive transcription factor 5	1.93414	1.27177e-06
96 hpi	VIT_201s0011g05180.1	Bet v I allergen	-1.38244	0.0425729
96 hpi	VIT_200s0615g00030.1	Mannitol dehydrogenase (ELI3-1)	1.4089	0.00444782
96 hpi	VIT_215s0024g00410.1	Lectin	1.99465	0.0451737
96 hpi	VIT_215s0024g00410.2	Lectin	1.9286	0.0356645
96 hpi	VIT_217s0000g02480.1	Calcium-binding protein	2.30546	4.61644e-07
96 hpi	VIT_213s0067g00260.1	Nematode-resistance protein	1.85888	4.31068e-05
96 hpi	VIT_216s0022g00700.1	Pectinesterase family	2.56384	1.14329e-08
96 hpi	VIT_208s0058g00550.1	No hit	1.77025	0.00391302
96 hpi	VIT_208s0105g00190.1	U-box domain-containing protein	3.31791	0.0321299
96 hpi	VIT_218s0001g15130.1	WD40 repeat protein	2.02861	6.8007e-05
96 hpi	VIT_216s0022g00890.1	Invertase/pectin methylesterase inhibitor	-1.26669	0.00715537
96 hpi	VIT_208s0007g08010.1	No hit	1.64994	0.0242591
96 hpi	VIT_206s0004g06940.1	Zinc transporter ZIP6	1.05683	0.0340046
96 hpi	VIT_203s0063g02260.2	Phosphatidylinositol 4-kinase	1.32362	0.0240106
96 hpi	VIT_203s0063g02260.3	Phosphatidylinositol 4-kinase	1.65697	0.0052644
96 hpi	VIT_202s0025g04330.1	Thaumatin VVTL1 [Vitis vinifera]	2.46873	3.52608e-07
96 hpi	VIT_216s0050g01260.1	Unknown protein	-1.2183	0.0028979
96 hpi	VIT_215s0024g01170.1	No hit	2.36566	0.000997793
96 hpi	VIT_206s0061g01300.1	Prephenate dehydratase	1.42133	0.0177431
96 hpi	VIT_204s0023g01080.1	Lys Motif-Type Receptor-Like Kinase LYK4	1.74281	0.0186315
96 hpi	VIT_204s0008g06570.4	Chorismate mutase, cytosolic (CM2)	3.31134	0.023821
96 hpi	VIT_204s0008g06570.1	Chorismate mutase, cytosolic (CM2)	1.59848	0.026484
96 hpi	VIT_204s0008g06570.2	Chorismate mutase, cytosolic (CM2)	2.32956	0.0105985
96 hpi	VIT_204s0008g06570.3	Chorismate mutase, cytosolic (CM2)	2.84144	0.0355456
96 hpi	VIT_204s0008g05510.1	SYNC1 protein, related	2.58836	0.0419406
96 hpi	VIT_203s0091g00690.1	Salt tolerance zinc finger	3.32319	0.0223475
96 hpi	VIT_208s0032g01150.1	Syntaxin 1B/2/3/4	2.19021	0.0173523
96 hpi	VIT_206s0009g01620.1	Harpin-induced protein	2.05952	2.63645e-05
96 hpi	VIT_215s0046g02110.1	Late embryogenesis abundant protein Lea14-A	2.14146	1.10662e-06
96 hpi	VIT_205s0077g01970.1	Zinc finger (C3HC4-type ring finger)	3.20965	0.0102334
96 hpi	VIT_211s0016g03190.1	Unknown	1.40711	0.0340046
96 hpi	VIT_211s0118g00800.3	KNAT2 (knotted1-like homeobox gene 3)	1.27042	0.0268975
96 hpi	VIT_211s0118g00800.4	KNAT2 (knotted1-like homeobox gene 3)	1.37026	0.00873408
96 hpi	VIT_211s0016g01060.1	Avr9/Cf-9 induced kinase 1	1.33542	0.023404
96 hpi	VIT_205s0020g03190.2	Haloacid dehalogenase hydrolase	1.35568	0.00806066
96 hpi	VIT_201s0011g04460.3	MATE efflux family protein	1.78624	0.00555457
96 hpi	VIT_212s0035g00330.1	AAA-type ATPase	2.51906	1.14329e-08
96 hpi	VIT_203s0038g03430.2	Expansin (VvEXLA1)	1.81258	0.00674071
96 hpi	VIT_219s0014g04650.1	Avr9/Cf-9 rapidly elicited protein 20	3.63387	0.0157599
96 hpi	VIT_214s0066g01970.1	Metalloendoproteinase 1 precursor	1.88576	0.00138731
96 hpi	VIT_201s0026g01030.1	Zinc finger (C3HC4-type ring finger)	1.97854	0.000555816
96 hpi	VIT_207s0031g00530.1	MAPKKK21	2.8651	2.91289e-05
96 hpi	VIT_216s0098g00510.1	Lipase class 3	1.96738	0.014777
96 hpi	VIT_201s0127g00710.9	Mov34 STAM-binding protein	1.8515	0.0130414
96 hpi	VIT_201s0127g00710.5	Mov34 STAM-binding protein	1.87947	0.0332094
96 hpi	VIT_201s0127g00710.4	Mov34 STAM-binding protein	2.04602	0.00657273
96 hpi	VIT_205s0020g00710.1	No hit	1.30934	0.0102334
96 hpi	VIT_207s0129g00240.1	C2H2 zinc finger protein AZF1	1.50288	0.014777
96 hpi	VIT_207s0005g00110.1	Rapid ALkalinization Factor RALFL11	1.13634	0.0240106
96 hpi	VIT_207s0151g00210.1	Chlorophyllase 1	1.35262	0.000106967
96 hpi	VIT_212s0057g00613.1	Unknown	3.08879	0.0034277
96 hpi	VIT_203s0038g03570.1	Monocopper oxidase SKS5 (SKU5 Similar 5)	1.43856	0.0120318
96 hpi	VIT_204s0044g01090.6	Chromatin assembly factor-2 (FASCIATA2) (FAS2)	1.79531	0.00281319
96 hpi	VIT_212s0035g00350.1	AAA-type ATPase	2.29552	2.42871e-06
96 hpi	VIT_200s0399g00020.1	Protease inhibitor/seed storage/lipid transfer protein (LTP)	-1.45724	0.0403448
96 hpi	VIT_216s0013g00410.1	No hit	2.05539	0.00115097
96 hpi	VIT_218s0001g15140.1	Unknown	3.28692	0.0117814
96 hpi	VIT_216s0013g02150.1	No hit	1.92952	0.037556
96 hpi	VIT_200s0181g00080.2	F-box domain containing protein	2.07771	0.000711775
96 hpi	VIT_200s0181g00080.1	F-box domain containing protein	2.04932	5.44927e-05
96 hpi	VIT_202s0025g00650.2	AAA-type ATPase	2.02751	0.0113793
96 hpi	VIT_207s0005g00720.1	Pectinesterase family	2.02346	2.06012e-06
96 hpi	VIT_203s0088g00700.1	Pathogenesis related protein 1 precursor (pr1 gene)	2.53875	2.26811e-07
96 hpi	VIT_214s0006g02570.1	Protease inhibitor/seed storage/lipid transfer protein (LTP)	-1.28238	0.0028979
96 hpi	VIT_213s0156g00150.1	Unknown	1.37239	0.00116707
96 hpi	VIT_219s0014g03270.1	Unknown	1.32634	0.00282601
96 hpi	VIT_202s0012g01390.1	Unknown	1.45095	0.00571591
96 hpi	VIT_216s0050g01890.1	Unknown	1.24457	0.0282188
96 hpi	VIT_207s0005g01950.1	myb domain protein 78	2.32671	0.0320634
96 hpi	VIT_209s0054g00530.1	Zinc finger (B-box type)	2.06762	0.000750187
96 hpi	VIT_211s0052g01300.1	Xyloglucan endotransglycosylase 6	2.64901	2.59472e-05
96 hpi	VIT_206s0061g00100.1	Glucan endo-1,3-beta-glucosidase, acidic isoform precursor	1.73522	4.61644e-07
96 hpi	VIT_211s0149g00070.2	Ribosomal protein S6	1.55542	0.00395318
96 hpi	VIT_208s0040g00770.3	Cysteine protease inhibitor	1.29458	0.00486452
96 hpi	VIT_216s0013g00440.1	No hit	1.58697	0.000436293
96 hpi	VIT_216s0013g00390.1	No hit	1.7753	0.000436293
96 hpi	VIT_202s0025g04310.1	Thaumatin	1.19764	0.00612664
96 hpi	VIT_202s0025g04300.1	Thaumatin	1.33739	1.68406e-05
96 hpi	VIT_201s0011g05670.2	Nudix hydrolase 18	1.24436	0.0159294
96 hpi	VIT_209s0070g00160.1	CBL-interacting protein kinase 6 (VvCIPK02)	1.13879	0.0203127
96 hpi	VIT_212s0055g00020.1	UDP-glucose glucosyltransferase	1.84451	0.00666182
96 hpi	VIT_203s0038g00310.1	Short internodes	2.00536	0.0362697
96 hpi	VIT_214s0066g02350.1	Galactinol synthase	3.91211	0.0240106
96 hpi	VIT_214s0006g00300.1	Nudix hydrolase 18	1.32493	0.0277655
96 hpi	VIT_208s0058g00670.1	Unknown protein	1.33955	0.0344104
96 hpi	VIT_201s0011g02470.1	Calcium-binding protein CML	1.05424	0.0340046
96 hpi	VIT_212s0035g00920.1	Unknown protein	1.58295	0.0130434
96 hpi	VIT_202s0025g02590.1	Homeobox-leucine zipper protein ATHB-12 (VvATHB-2)	1.18025	0.00348453
96 hpi	VIT_216s0013g00480.1	Unknown protein	1.63435	0.000316898
96 hpi	VIT_219s0015g01440.1	Unknown protein	1.50233	0.0112234
96 hpi	VIT_213s0064g01455.1	Unknown	1.4992	3.52608e-07
96 hpi	VIT_213s0019g01980.1	Aspartic Protease (VvAP32)	1.81319	0.000278269
96 hpi	VIT_201s0011g03430.1	No hit	2.53949	0.00616597
96 hpi	VIT_212s0035g00340.1	AAA-type ATPase	2.41504	1.06417e-06
96 hpi	VIT_208s0007g02360.1	Harpin inducing protein 1-like 9	1.95552	2.3277e-05
96 hpi	VIT_209s0054g00110.1	No hit	3.44346	0.0240106
96 hpi	VIT_204s0008g06570.5	Chorismate mutase, cytosolic (CM2)	2.32477	0.00115097
96 hpi	VIT_210s0116g00530.1	Thiazole biosynthetic enzyme, chloroplast (ARA6)	-1.39549	0.00391302
96 hpi	VIT_216s0013g01080.1	ERF/AP2 Gene Family (VvERF086)	1.31285	0.000165557
96 hpi	VIT_212s0142g00450.2	Unknown protein	1.38862	0.00503378
96 hpi	VIT_200s0463g00025.2	Unknown	1.25513	0.0340403
96 hpi	VIT_213s0084g00670.1	Unknown protein	2.55037	0.0223475
96 hpi	VIT_210s0003g00390.1	Glutaredoxin	1.10852	0.00843001
96 hpi	VIT_201s0011g02790.1	IDA (inflorescence deficient in abscission)	2.29637	5.02881e-05
96 hpi	VIT_201s0011g03440.1	DNA mismatch repair protein	1.51039	0.0379029
96 hpi	VIT_208s0007g01070.1	DC1 domain-containing protein	3.435	0.0194632
96 hpi	VIT_201s0011g06140.1	Avr9/Cf-9 rapidly elicited protein	3.89794	0.0263475
96 hpi	VIT_215s0046g01160.1	NADPH HC toxin reductase	1.8332	0.0058206
96 hpi	VIT_205s0077g01290.2	Unknown protein	1.33055	0.0257215
96 hpi	VIT_215s0045g01370.1	Unknown	1.6054	0.00042446
96 hpi	VIT_202s0025g02990.1	Import inner membrane translocase subunit Tim13, Mitochondrial	1.58517	6.9727e-05
96 hpi	VIT_216s0100g00910.1	Stilbene synthase (VvSTS21)	1.15009	0.0256263
96 hpi	VIT_214s0006g02555.1	Unknown	-1.44978	0.0173189
96 hpi	VIT_216s0050g01400.1	C2 domain-containing protein	1.79247	0.000547082
96 hpi	VIT_216s0050g02220.1	Acidic endochitinase (CHIB1)	1.50388	9.03351e-05
96 hpi	VIT_206s0004g00150.1	MYR1 (MYB-related protein 1)	-2.01947	0.000707388
96 hpi	VIT_206s0009g01060.1	Tousled-like kinase 2	1.4831	0.00796298
96 hpi	VIT_219s0090g00120.1	Ubiquitin-conjugating enzyme E2 variant	1.86608	1.95417e-05
96 hpi	VIT_217s0000g07730.1	Armadillo/beta-catenin repeat / U-box domain-containing protein	1.31987	0.00645991
96 hpi	VIT_202s0025g02805.1	Unknown	1.61603	0.00112342
96 hpi	VIT_200s0477g00010.1	No hit	2.12273	6.97786e-05
96 hpi	VIT_208s0056g01310.1	MEMB11 (Golgi SNARE protein membrin 11)	1.5763	0.00150798
96 hpi	VIT_216s0050g01420.1	Coiled-coil domain-containing protein 111	1.41285	0.00135424
96 hpi	VIT_212s0057g00420.2	Auxin-responsive protein AIR12	1.60949	0.00932048
96 hpi	VIT_202s0234g00130.1	Ethylene responsive element binding factor 1	1.62597	0.00173621
96 hpi	VIT_218s0086g00410.1	Auxin-binding protein ABP19	1.78447	0.00138731
96 hpi	VIT_212s0034g00030.1	Anthocyanidin 3-O-glucosyltransferase	1.55224	0.0111126
96 hpi	VIT_218s0122g00230.1	Lys Motif-Type Receptor-Like Kinase LYK8	1.14361	0.0122984
96 hpi	VIT_201s0010g02020.1	Peroxidase (EC 1.11.1.7), anionic	1.7031	0.000316898
96 hpi	VIT_201s0011g00690.1	UDP-glucose 6-dehydrogenase	1.1403	0.0448887
96 hpi	VIT_201s0011g04460.4	MATE efflux family protein	1.78162	0.0058206
96 hpi	VIT_201s0011g04460.1	MATE efflux family protein	1.73221	0.00214533
96 hpi	VIT_201s0011g04460.2	MATE efflux family protein	1.67498	0.0122984
96 hpi	VIT_218s0122g00190.2	Unknown protein	1.81014	0.000436293
96 hpi	VIT_208s0007g06620.1	DC1 domain-containing protein	1.15463	0.0375781
96 hpi	VIT_202s0025g00650.1	AAA-type ATPase	1.6509	0.0388008
96 hpi	VIT_203s0038g03570.3	Monocopper oxidase SKS5 (SKU5 Similar 5)	1.59424	0.00899349
96 hpi	VIT_203s0038g03570.2	Monocopper oxidase SKS5 (SKU5 Similar 5)	1.43457	0.0265844
96 hpi	VIT_201s0010g02010.1	Anionic peroxidase	2.20825	2.20245e-08
96 hpi	VIT_202s0012g00890.1	Unknown protein	2.01623	0.00955769
96 hpi	VIT_219s0090g01720.3	WRKY Transcription Factor (VvWRKY56)	1.35535	0.0262106
96 hpi	VIT_215s0048g00530.1	Auxin-responsive SAUR11	1.51321	0.00282601
96 hpi	VIT_209s0002g04560.1	Calmodulin-binding protein	1.72327	0.0259996
96 hpi	VIT_204s0008g05390.1	Carboxyesterase17 CXE17	1.22422	0.00738292
96 hpi	VIT_202s0025g01240.1	UDP-glucuronosyl/UDP-glucosyltransferase	2.20498	0.0263475
96 hpi	VIT_208s0007g01560.1	Photoassimilate-responsive protein	1.35286	0.0491029
96 hpi	VIT_203s0017g01460.2	No hit	1.31323	0.0196252
96 hpi	VIT_214s0081g00020.1	Pathogenesis-related protein-4 (Chitinase )	1.38883	0.00336572
96 hpi	VIT_212s0057g00420.1	Auxin-responsive protein AIR12	1.30106	0.045463
96 hpi	VIT_208s0007g08020.1	No hit	2.58147	4.02622e-07
96 hpi	VIT_200s1569g00010.1	Heat shock protein 81-2 (HSP81-2)	1.10115	0.0282188
96 hpi	VIT_207s0151g00130.1	Chlorophyllase 1	1.098	0.000165557
96 hpi	VIT_204s0008g02510.2	Receptor kinase homolog LRK10	1.98014	0.000101831
96 hpi	VIT_204s0008g02510.1	Receptor kinase homolog LRK10	1.79736	0.00168304
96 hpi	VIT_206s0061g00120.1	Beta-1,3-glucanase [Vitis riparia]	1.68794	2.26811e-07
96 hpi	VIT_218s0001g03370.1	Ribonuclease II family protein	1.46767	0.031891
96 hpi	VIT_214s0006g02330.1	Germin-like protein 3 [Vitis vinifera]	1.6893	0.00827308
96 hpi	VIT_200s1380g00030.1	No hit	2.9907	0.000475484
96 hpi	VIT_214s0006g02370.1	Germin-like protein 3 [Vitis vinifera]	1.40202	0.00275139
96 hpi	VIT_209s0002g01310.1	Unknown protein	2.78773	1.36978e-05
96 hpi	VIT_208s0007g01550.1	Laccase	1.84614	0.0102334
96 hpi	VIT_210s0003g02280.1	SRG1 (senescence-related gene 1) oxidoreductase	-2.0021	0.000662896
96 hpi	VIT_207s0151g00270.1	Chlorophyllase 1	1.70765	0.00690802
96 hpi	VIT_210s0003g02390.1	SRG1 (senescence-related gene 1) oxidoreductase	-3.05764	0.00135424
96 hpi	VIT_210s0003g02400.1	SRG1 (senescence-related gene 1) oxidoreductase	-3.14041	0.000211207
96 hpi	VIT_210s0003g02320.1	SRG1 (senescence-related gene 1) oxidoreductase	-3.11378	1.47128e-05
96 hpi	VIT_210s0003g02350.1	SRG1 (senescence-related gene 1) oxidoreductase	-2.76534	0.000877425
