# Supplementary material for: Two-omics data revealed commonalities and differences between Rpv12- and Rpv3-mediated resistance in grapevine
Source: Sci Rep. 2020 Jul 22;10:12193. doi: 10.1038/s41598-020-69051-6 (PMC7376207; doi:10.1038/s41598-020-69051-6)
Supplement: Supplementary file 5 — Supplementary Table S4. [file 41598_2020_69051_MOESM5_ESM.xls]

## Sheet: qPCR vs. RNA-Seq comparison
Table S4 qPCR validation of a set of DEGs and primer sequences.
Functional annotation	Stage	log2 Fold Change qPCR	t test (P) qPCR	log2 Fold Change RNA–Seq	adjusted p value (P) DE-Seq	Gene ID
Blue copper protein	12 hpi	2.63695	<0.05	2.20843	1.2147e-05	VIT_209s0002g06890*
Blue copper protein	12 hpi	1.8307	<0.05	2.20843	1.2147e-05	VIT_209s0002g06890*
Indole–3–acetic acid–amido synthetase	12 hpi	1.28718	<0.05	1.19311	0.0344178	VIT_207s0129g00660
Pathogenesis–related protein 1	48 hpi	0.936413	<0.01	2.40275	5.65168e-15	VIT_203s0088g00910
Beta–glucanase	24 hpi	1.23619	<0.05	1.00303	0.000117016	VIT_208s0007g06040
Beta–glucanase	48 hpi	2.54935	ns	2.35457	2.70962e-09	VIT_208s0007g06060
Flavanone–3–dioxygenase	48 hpi	1.32901	<0.01	1.14957	0.00055567	VIT_216s0098g00860
Thaumatin–like protein (PR-5)	96 hpi	3.08507	<0.05	2.46873	1.06588e-10	VIT_202s0025g04330
Chlorophyll a–b binding protein 4 (LHCA4)	96 hpi	-0.449068	ns	-0.847508	0.000690113	VIT_217s0000g06350
notes
* Prediction of the gene model VIT_209s0002g06890 (chr9:6811010..6815063, + strand) was manually curated and split into two head-to-tail duplicate genes based on the evidence of RNA-Seq read alignment, corresponding to the intervals:
chr9:6,810,900..6,811,899; + strand
chr9:6,814,000..6,815,099; + strand
ns=not significant

## Sheet: Primer sequences
Table S4 qPCR validation of a set of DEGs and primer sequences.
Gene ID	Chromosomal location	Forward primer name	Forward 5'->3' primer sequence	Reverse primer name	Reverse 5'->3' primer sequence	Chromosomal coordinates of the amplified fragment
VIT_209s0002g06890*	chr9:6,814,000..6,815,099; + strand	Vvi_BCP_1_forward	ACACCATCTCCAACTGCTGA	Vvi_BCP_1_reverse	ACCCCACAGAAAGACAGTCC	chr9:6,814,736..6,814,956
VIT_209s0002g06890*	chr9:6,811,010..6,815,063, + strand	Vvi_BCP_2_forward**	TTCAATTTCGCCACCAACGT	Vvi_BCP_2_reverse**	GATGAAGAAGGAGGGGAGGC	chr9:6,811,372..6,811,604; chr9:6,814,460..6,814,692**
VIT_207s0129g00660	chr7:15,895,858..15,897,909; - strand	Vvi_IAA_forward	GATGGGTCATGTGGGAGGAA	Vvi_IAA_reverse	TGGCACAGTACATTCCCACT	chr7:15896040..15897229
VIT_203s0088g00910	chr3:9,119,915..9,130,668; - strand	Vvi_PR1_forward	GTTCTCCCCATAAGGCCCAT	Vvi_PR1_reverse	GCTCAAAACTCACAGCAGGA	chr3:9130200..9130699
VIT_208s0007g06040	chr8:19,873,173..19,874,671; - strand	Vvi_BGS1_forward	GTGAGAAATGACAGGACGCC	Vvi_BGS1_reverse	CAGGCCCAATTTGTTCTCCC	chr8:19873380..19874229
VIT_208s0007g06060	chr8:19,876,329..19,877,644; - strand	Vvi_BGS2_forward	ATGGGGTTGAGAAAGGACGT	Vvi_BGS2_reverse	ACGTTGCGGTTGGAAATGAA	chr8:19876490..19877349
VIT_216s0098g00860	chr16:21,183,195..21,186,806; - strand	Vvi_F3DO_forward	TTGATCCAAGTCCCTGCCC	Vvi_F3DO_reverse	GCCGTTGTGAATGCAGAGAG	chr16:21183250..21183459
VIT_202s0025g04330	chr2:3,821,899..3,822,797; + strand	Vvi_TLP_forward	AACCAGCCCAATAACCTCGA	Vvi_TLP_reverse	TTCCAGGTCCATCAGTGCAA	chr2:3822000..3822619
VIT_217s0000g06350	chr17:6,886,280..6,887,463; - strand	Vvi_CAB4_forward	CGCTTTCCCTGCATCATACC	Vvi_CAB4_reverse	GAGGACCCCGAGAACTTGAA	chr17:6886670..6887049
notes
* Prediction of the gene model VIT_209s0002g06890 (chr9:6811010..6815063, + strand) was manually curated and split into two head-to-tail duplicate genes based on the evidence of RNA-Seq read alignment, corresponding to the intervals:
chr9:6,810,900..6,811,899; + strand
chr9:6,814,000..6,815,099; + strand
** this primer pair was used to quantify cumulatively the transcript levels of the duplicated genes in the interval chr9:6,811,010..6,815,063
