# Supplementary material for: Two-omics data revealed commonalities and differences between Rpv12- and Rpv3-mediated resistance in grapevine
Source: Sci Rep. 2020 Jul 22;10:12193. doi: 10.1038/s41598-020-69051-6 (PMC7376207; doi:10.1038/s41598-020-69051-6)
Supplement: Supplementary file 6 — Supplementary Table S5. [file 41598_2020_69051_MOESM6_ESM.xlsx]

## Sheet: Tabelle1
Table S5 List of the 20 most enriched GO categories in the set of DEGs between leaves undergoing Rpv12–mediated defence (inoculated) and controls.
Gene ontology ID	Gene ontology category	Annotated	Observed	Expected	P value
GO:0050832	defense response to fungus	814	30	5.98	1.10E-12
GO:0010200	response to chitin	639	28	4.7	2.00E-12
GO:0050691	regulation of defense response to virus by host	9	6	0.07	1.24E-11
GO:0009811	stilbene biosynthetic process	172	13	1.26	5.79E-10
GO:0009751	response to salicylic acid	848	30	6.23	7.99E-09
GO:0009805	coumarin biosynthetic process	217	13	1.6	9.77E-09
GO:0009611	response to wounding	765	23	5.62	1.62E-08
GO:0009625	response to insect	77	8	0.57	1.05E-07
GO:0009809	lignin biosynthetic process	274	13	2.01	1.51E-07
GO:0009862	systemic acquired resistance, salicylic acid mediated signaling pathwat	336	14	2.47	2.45E-07
GO:0009867	jasmonic acid mediated signaling pathway	417	17	3.07	8.17E-07
GO:0042742	defense response to bacterium	1062	24	7.81	1.43E-06
GO:0010112	regulation of systemic acquired resistance	49	6	0.36	1.61E-06
GO:0018879	biphenyl metabolic process	32	5	0.24	3.55E-06
GO:0010363	regulation of plant-type hypersensitive response	513	15	3.77	7.40E-06
GO:0000165	MAPK cascade	783	15	5.76	8.57E-06
GO:0042184	xylene catabolic process	40	5	0.29	1.11E-05
GO:0042203	toluene catabolic process	40	5	0.29	1.11E-05
GO:0009595	detection of biotic stimulus	191	10	1.4	1.18E-05
GO:0046417	chorismate metabolic process	41	5	0.3	1.25E-05
